# Supplementary material for: A collection of non-human primate computed tomography scans housed in MorphoSource, a repository for 3D data
Source: Sci Data. 2016 Feb 2;3:160001. doi: 10.1038/sdata.2016.1 (PMC4736502; doi:10.1038/sdata.2016.1)
Supplement: Supplementary file 1 [file sdata20161-isa1.zip]

Archive with 3 entries (3 files):
- i_Investigation.txt
- s_study_Copes.txt
- a_assay_Copes.txt
