# Supplementary material for: A collection of non-human primate computed tomography scans housed in MorphoSource, a repository for 3D data
Source: Sci Data. 2016 Feb 2;3:160001. doi: 10.1038/sdata.2016.1 (PMC4736502; doi:10.1038/sdata.2016.1)
Supplement: Supplementary file 1 [file sdata20161-isa1.zip › i_Investigation.txt]

# Investigation File generated for Scientific Data with Investigation File Authoring Tool version 0.1.0 on 08/01/2016 - This metadata file is CC0
ONTOLOGY SOURCE REFERENCE
Term Source Name	NCBITAXON	UBERON	PATO	UO	OBI	CLO	ERO	FBbi
Term Source File	http://data.bioontology.org/ontologies/NCBITAXON	http://data.bioontology.org/ontologies/UBERON	http://data.bioontology.org/ontologies/PATO	http://data.bioontology.org/ontologies/UO	http://data.bioontology.org/ontologies/OBI	http://data.bioontology.org/ontologies/CLO	http://data.bioontology.org/ontologies/ERO	http://data.bioontology.org/ontologies/FBbi
Term Source Version	2015AA	releases/2014-06-15	unknown	unknown	2014-08-18	2.1.63	2013-08-02	unknown
Term Source Description	National Center for Biotechnology Information (NCBI) Organismal Classification	Uber Anatomy Ontology	Phenotypic Quality Ontology	Units of Measurement Ontology	Ontology for Biomedical Investigations	Cell Line Ontology	Eagle-I Research Resource Ontology	Biological Imaging Methods Ontology
INVESTIGATION
Investigation Identifier
Investigation Title
Investigation Description
Investigation Submission Date
Investigation Public Release Date
INVESTIGATION PUBLICATIONS
Investigation PubMed ID
Investigation Publication DOI
Investigation Publication Author List
Investigation Publication Title
Investigation Publication Status
Investigation Publication Status Term Accession Number
Investigation Publication Status Term Source REF
INVESTIGATION CONTACTS
Investigation Person Last Name
Investigation Person Mid Initials
Investigation Person First Name
Investigation Person Address
Investigation Person Phone
Investigation Person Fax
Investigation Person Email
Investigation Person Affiliation
Investigation Person Roles
Investigation Person Roles Term Accession Number
Investigation Person Roles Term Source REF
STUDY
Study Identifier	10.1038/sdata.2016.1
Study Title	A collection of non-human primate computed tomography scans housed in MorphoSource, a repository for 3D data
Study Submission Date	21/09/2015
Study Public Release Date	02/02/2016
Study Description	http://www.nature.com/articles/sdata20161#abstract
Study File Name	s_study_Copes.txt
Comment[Subject Keywords]	///;//;//
Comment[Manuscript Licence]	CC BY-4.0
Comment[Experimental Metadata Licence]	CC0
Comment[Supplementary Information File Name]	
Comment[Supplementary Information File Type]	x-zip-compressed
Comment[Supplementary Information File URL]	http://www.nature.com/articles/sdata20161#supplementary-information
Comment[Data Repository]	Dryad Digital Repository;MorphoSource.org;MorphoSource.org;MorphoSource.org;MorphoSource.org;MorphoSource.org
Comment[Data Record Accession]	doi:10.5061/dryad.dm57j;doi:10.17602/M2/M2938;doi:10.17602/M2/M2894;doi:10.17602/M2/M4705;doi:10.17602/M2/M2844;doi:10.17602/M2/M2714
Comment[Data Record URI]	http://dx.doi.org/10.5061/dryad.dm57j;http://dx.doi.org/10.17602/M2/M2938;http://dx.doi.org/10.17602/M2/M2894;http://dx.doi.org/10.17602/M2/M4705;http://dx.doi.org/10.17602/M2/M2844;http://dx.doi.org/10.17602/M2/M2714
STUDY DESIGN DESCRIPTORS
Study Design Type	organism part comparison design	species comparison design	observation design
Study Design Type Term Accession Number	OBI:0001422	OBI:0001310	OBI:0300311
Study Design Type Term Source REF	OBI	OBI	OBI
STUDY PUBLICATIONS
Study PubMed ID
Study Publication DOI
Study Publication Author List
Study Publication Title
Study Publication Status
Study Publication Status Term Accession Number
Study Publication Status Term Source REF
STUDY FACTORS
Study Factor Name	scanned body part	developmental stage
Study Factor Type	animal body part	life cycle stage
Study Factor Type Term Accession Number	http://www.ebi.ac.uk/efo/EFO_0000808	UBERON:0000105
Study Factor Type Term Source REF	CLO	ERO
STUDY ASSAYS
Study Assay Measurement Type	morphometry
Study Assay Measurement Type Term Accession Number	ERO:0001568
Study Assay Measurement Type Term Source REF	ERO
Study Assay Technology Type	computed tomography scanner
Study Assay Technology Type Term Accession Number	OBI:0000982
Study Assay Technology Type Term Source REF	ERO
Study Assay Technology Platform	X-Tek HMXST225 microCT scanner
Study Assay File Name	a_assay_Copes.txt
STUDY PROTOCOLS
Study Protocol Name	Primate selection	Tomography scan	3D landmark data
Study Protocol Type	sample preparation method	CT scan	data transformation
Study Protocol Type Term Accession Number	FBbi:00000001	ERO:0001900	OBI:0200000
Study Protocol Type Term Source REF	FBbi	ERO	ERO
Study Protocol Description			
Study Protocol URI	""	""	""
Study Protocol Version			
Study Protocol Parameters Name	""	tomography scanner;  tomography scanner manufacturer;  X res;  Y res;  Z res;  Voltage;  Amperage;  Watts;  Projections	3D digitizer
Study Protocol Parameters Name Term Accession Number	""	""	""
Study Protocol Parameters Name Term Source REF	""	""	""
Study Protocol Components Name	""	""	""
Study Protocol Components Type	""	""	""
Study Protocol Components Type Term Accession Number	""	""	""
Study Protocol Components Type Term Source REF	""	""	""
STUDY CONTACTS
Study Person Last Name	Copes	Lucas	Thostenson	Hoekstra	Boyer
Study Person First Name	Lynn E.	Lynn M.	James O.	Hopi E.	Doug M.
Study Person Mid Initials					
Study Person Email	lynn.copes@quinnipiac.edu	""	""	hoekstra@oeb.harvard.edu	dmb65@duke.edu
Study Person Phone					
Study Person Fax					
Study Person Address					
Study Person Affiliation	Institute of Human Origins and School of Human Evolution and Social Change, Arizona State University, Tempe, Arizona, USA	Institute of Human Origins and School of Human Evolution and Social Change, Arizona State University, Tempe, Arizona, USA	Department of Electrical Engineering, Duke University, Durham, North Carolina, USA	Department of Organismic and Evolutionary Biology, Museum of Comparative Zoology, Harvard University, Cambridge, Massachusetts, USA	Department of Evolutionary Anthropology, Duke University, Durham, North Carolina, USA
Study Person Roles					
Study Person Roles Term Accession Number					
Study Person Roles Term Source REF					
Comment[Study Person ORCID]					
Comment[Funder]					
Comment[FundRef ID]					
Comment[Funder Term Source REF]					
Comment[Grant Identifier]					
