# Supplementary material for: A collection of non-human primate computed tomography scans housed in MorphoSource, a repository for 3D data
Source: Sci Data. 2016 Feb 2;3:160001. doi: 10.1038/sdata.2016.1 (PMC4736502; doi:10.1038/sdata.2016.1)
Supplement: Supplementary file 1 [file sdata20161-isa1.zip › s_study_Copes.txt]

Source Name	Characteristics[organism]	Term Source REF	Term Accession Number	Characteristics[organism part]	Term Source REF	Term Accession Number	Characteristics[development stage]	Term Source REF	Term Accession Number	Characteristics[sex]	Term Source REF	Term Accession Number	Protocol REF	Sample Name	Factor Value[scanned body part]	Factor Value[developmental stage]
MCZ 10131	Saimiri oerstedii	NCBITAXON	NCBITaxon:70928	skull	UBERON	UBERON:0003129	adult organism	UBERON	UBERON:0007023	male	PATO	PATO:0000384	Primate selection	MCZ 10131 skull	skull	adult
MCZ 10132	Saimiri oerstedii	NCBITAXON	NCBITaxon:70928	skull	UBERON	UBERON:0003129	adult organism	UBERON	UBERON:0007023	female	PATO	PATO:0000383	Primate selection	MCZ 10132 skull	skull	adult
MCZ 10133	Saimiri oerstedii	NCBITAXON	NCBITaxon:70928	skull	UBERON	UBERON:0003129	adult organism	UBERON	UBERON:0007023	male	PATO	PATO:0000384	Primate selection	MCZ 10133 skull	skull	adult
MCZ 10134	Saimiri oerstedii	NCBITAXON	NCBITaxon:70928	skull	UBERON	UBERON:0003129	adult organism	UBERON	UBERON:0007023	male	PATO	PATO:0000384	Primate selection	MCZ 10134 skull	skull	adult
MCZ 10135	Cebus capucinus	NCBITAXON	NCBITaxon:9516	skull	UBERON	UBERON:0003129	adult organism	UBERON	UBERON:0007023	female	PATO	PATO:0000383	Primate selection	MCZ 10135 skull	skull	adult
MCZ 10136	Cebus capucinus	NCBITAXON	NCBITaxon:9516	skull	UBERON	UBERON:0003129	adult organism	UBERON	UBERON:0007023	female	PATO	PATO:0000383	Primate selection	MCZ 10136 skull	skull	adult
MCZ 10138	Ateles geoffroyi	NCBITAXON	NCBITaxon:9509	skull	UBERON	UBERON:0003129	adult organism	UBERON	UBERON:0007023	female	PATO	PATO:0000383	Primate selection	MCZ 10138 skull	skull	adult
MCZ 12729	Trachypithecus cristata	NCBITAXON	NCBITaxon:122765	humerus	UBERON	UBERON:0000976							Primate selection	MCZ 12729 humerus	humerus
MCZ 12758	Macaca fascicularis	NCBITAXON	NCBITaxon:9541	skull	UBERON	UBERON:0003129	adult organism	UBERON	UBERON:0007023	female	PATO	PATO:0000383	Primate selection	MCZ 12758 skull	skull	adult
MCZ 14657	Euoticus elegantulus	NCBITAXON	NCBITaxon:261736	skull	UBERON	UBERON:0003129	adult organism	UBERON	UBERON:0007023	male	PATO	PATO:0000384	Primate selection	MCZ 14657 skull	skull	adult
MCZ 14658	Euoticus elegantulus	NCBITAXON	NCBITaxon:261736	skull	UBERON	UBERON:0003129	adult organism	UBERON	UBERON:0007023	female	PATO	PATO:0000383	Primate selection	MCZ 14658 skull	skull	adult
MCZ 14659	Galago alleni	NCBITAXON	NCBITaxon:34830	skull	UBERON	UBERON:0003129	adult organism	UBERON	UBERON:0007023	female	PATO	PATO:0000383	Primate selection	MCZ 14659 skull	skull	adult
MCZ 14725	Cercocebus albigena	NCBITAXON	NCBITaxon:75567	skull	UBERON	UBERON:0003129	adult organism	UBERON	UBERON:0007023	female	PATO	PATO:0000383	Primate selection	MCZ 14725 skull	skull	adult
MCZ 14750	Gorilla gorilla gorilla	NCBITAXON	NCBITaxon:9595	cranium	UBERON	UBERON:0003128	adult organism	UBERON	UBERON:0007023	female	PATO	PATO:0000383	Primate selection	MCZ 14750 cranium	cranium	adult
MCZ 15312	Pan troglodytes troglodytes	NCBITAXON	NCBITaxon:37011	skull	UBERON	UBERON:0003129	adult organism	UBERON	UBERON:0007023	female	PATO	PATO:0000383	Primate selection	MCZ 15312 skull	skull	adult
MCZ 15324	Saguinus	NCBITAXON	NCBITaxon:100754	skull	UBERON	UBERON:0003129	adult organism	UBERON	UBERON:0007023	female	PATO	PATO:0000383	Primate selection	MCZ 15324 skull	skull	adult
MCZ 16075	Galago senegalensis	NCBITAXON	NCBITaxon:9465	skull	UBERON	UBERON:0003129	adult organism	UBERON	UBERON:0007023	male	PATO	PATO:0000384	Primate selection	MCZ 16075 skull	skull	adult
MCZ 16354	Eulemur fulvus fulvus	NCBITAXON	NCBITaxon:40322	skull	UBERON	UBERON:0003129	adult organism	UBERON	UBERON:0007023	male	PATO	PATO:0000384	Primate selection	MCZ 16354 skull	skull	adult
MCZ 16356	Eulemur fulvus rufus	NCBITAXON	NCBITaxon:859983	skull	UBERON	UBERON:0003129	adult organism	UBERON	UBERON:0007023	female	PATO	PATO:0000383	Primate selection	MCZ 16356 skull	skull	adult
MCZ 16370	Eulemur fulvus rufus	NCBITAXON	NCBITaxon:859983	skull	UBERON	UBERON:0003129	adult organism	UBERON	UBERON:0007023	female	PATO	PATO:0000383	Primate selection	MCZ 16370 skull	skull	adult
MCZ 16375	Propithecus verreauxi verreauxi	NCBITAXON	NCBITaxon:122229	skull	UBERON	UBERON:0003129	adult organism	UBERON	UBERON:0007023	male	PATO	PATO:0000384	Primate selection	MCZ 16375 skull	skull	adult
MCZ 16382	Varecia variegata variegata	NCBITAXON	NCBITaxon:87289	skull	UBERON	UBERON:0003129	adult organism	UBERON	UBERON:0007023	female	PATO	PATO:0000383	Primate selection	MCZ 16382 skull	skull	adult
MCZ 16390	Propithecus diadema	NCBITAXON	NCBITaxon:83281	skull	UBERON	UBERON:0003129	adult organism	UBERON	UBERON:0007023	male	PATO	PATO:0000384	Primate selection	MCZ 16390 skull	skull	adult
MCZ 16391	Lemur catta	NCBITAXON	NCBITaxon:9447	skull	UBERON	UBERON:0003129	adult organism	UBERON	UBERON:0007023	female	PATO	PATO:0000383	Primate selection	MCZ 16391 skull	skull	adult
MCZ 16392	Lemur catta	NCBITAXON	NCBITaxon:9447	skull	UBERON	UBERON:0003129	adult organism	UBERON	UBERON:0007023	male	PATO	PATO:0000384	Primate selection	MCZ 16392 skull	skull	adult
MCZ 16393	Eulemur fulvus rufus	NCBITAXON	NCBITaxon:859983	skull	UBERON	UBERON:0003129	adult organism	UBERON	UBERON:0007023	female	PATO	PATO:0000383	Primate selection	MCZ 16393 skull	skull	adult
MCZ 17342	Papio doguera	NCBITAXON	NCBITaxon:9555	cranium	UBERON	UBERON:0003128	adult organism	UBERON	UBERON:0007023	male	PATO	PATO:0000384	Primate selection	MCZ 17342 cranium	cranium	adult
MCZ 17343	Papio doguera	NCBITAXON	NCBITaxon:9555	cranium	UBERON	UBERON:0003128	adult organism	UBERON	UBERON:0007023	male	PATO	PATO:0000384	Primate selection	MCZ 17343 cranium	cranium	adult
MCZ 17548	Perodicticus potto	NCBITAXON	NCBITaxon:9472	skull	UBERON	UBERON:0003129	adult organism	UBERON	UBERON:0007023	female	PATO	PATO:0000383	Primate selection	MCZ 17548 skull	skull	adult
MCZ 17550	Perodicticus potto	NCBITAXON	NCBITaxon:9472	skull	UBERON	UBERON:0003129	adult organism	UBERON	UBERON:0007023	female	PATO	PATO:0000383	Primate selection	MCZ 17550 skull	skull	adult
MCZ 17589	Galago alleni	NCBITAXON	NCBITaxon:34830	skull	UBERON	UBERON:0003129	adult organism	UBERON	UBERON:0007023	male	PATO	PATO:0000384	Primate selection	MCZ 17589 skull	skull	adult
MCZ 17590	Euoticus elegantulus	NCBITAXON	NCBITaxon:261736	skull	UBERON	UBERON:0003129	adult organism	UBERON	UBERON:0007023	male	PATO	PATO:0000384	Primate selection	MCZ 17590 skull	skull	adult
MCZ 17591	Euoticus elegantulus	NCBITAXON	NCBITaxon:261736	skull	UBERON	UBERON:0003129	adult organism	UBERON	UBERON:0007023	male	PATO	PATO:0000384	Primate selection	MCZ 17591 skull	skull	adult
MCZ 17592	Euoticus elegantulus	NCBITAXON	NCBITaxon:261736	skull	UBERON	UBERON:0003129	juvenile stage	UBERON	UBERON:0034919	male	PATO	PATO:0000384	Primate selection	MCZ 17592 skull	skull	juvenile
MCZ 17593	Euoticus elegantulus	NCBITAXON	NCBITaxon:261736	skull	UBERON	UBERON:0003129	adult organism	UBERON	UBERON:0007023	male	PATO	PATO:0000384	Primate selection	MCZ 17593 skull	skull	adult
MCZ 17684	Gorilla gorilla gorilla	NCBITAXON	NCBITaxon:9595	cranium	UBERON	UBERON:0003128	adult organism	UBERON	UBERON:0007023	female	PATO	PATO:0000383	Primate selection	MCZ 17684 cranium	cranium	adult
MCZ 17702	Pan troglodytes	NCBITAXON	NCBITaxon:9598	cranium	UBERON	UBERON:0003128	adult organism	UBERON	UBERON:0007023	female	PATO	PATO:0000383	Primate selection	MCZ 17702 cranium	cranium	adult
MCZ 18607	Perodicticus potto	NCBITAXON	NCBITaxon:9472	skull	UBERON	UBERON:0003129	juvenile stage	UBERON	UBERON:0034919	male	PATO	PATO:0000384	Primate selection	MCZ 18607 skull	skull	juvenile
MCZ 18608	Euoticus elegantulus	NCBITAXON	NCBITaxon:261736	skull	UBERON	UBERON:0003129	adult organism	UBERON	UBERON:0007023	male	PATO	PATO:0000384	Primate selection	MCZ 18608 skull	skull	adult
MCZ 18609	Euoticus elegantulus	NCBITAXON	NCBITaxon:261736	skull	UBERON	UBERON:0003129	adult organism	UBERON	UBERON:0007023				Primate selection	MCZ 18609 skull	skull	adult
MCZ 18612	Cercocebus torquatus	NCBITAXON	NCBITaxon:9530	skull	UBERON	UBERON:0003129	adult organism	UBERON	UBERON:0007023	female	PATO	PATO:0000383	Primate selection	MCZ 18612 skull	skull	adult
MCZ 18614	Cercocebus albigena	NCBITAXON	NCBITaxon:75567	skull	UBERON	UBERON:0003129	juvenile stage	UBERON	UBERON:0034919				Primate selection	MCZ 18614 skull	skull	juvenile
MCZ 18631	Propithecus verreauxi deckenii	NCBITAXON	NCBITaxon:481705	skull	UBERON	UBERON:0003129	adult organism	UBERON	UBERON:0007023	male	PATO	PATO:0000384	Primate selection	MCZ 18631 skull	skull	adult
MCZ 18740	Varecia variegata	NCBITAXON	NCBITaxon:9455	skull	UBERON	UBERON:0003129	adult organism	UBERON	UBERON:0007023	male	PATO	PATO:0000384	Primate selection	MCZ 18740 skull	skull	adult
MCZ 19184	Cercocebus torquatus	NCBITAXON	NCBITaxon:9530	skull	UBERON	UBERON:0003129	adult organism	UBERON	UBERON:0007023	male	PATO	PATO:0000384	Primate selection	MCZ 19184 skull	skull	adult
MCZ 1957	Cacajao calvus rubicundus	NCBITAXON	NCBITaxon:658400	skull	UBERON	UBERON:0003129	adult organism	UBERON	UBERON:0007023				Primate selection	MCZ 1957 skull	skull	adult
MCZ 19801	Aotus trivirgatus	NCBITAXON	NCBITaxon:9505	skull	UBERON	UBERON:0003129	adult organism	UBERON	UBERON:0007023	female	PATO	PATO:0000383	Primate selection	MCZ 19801 skull	skull	adult
MCZ 19802	Aotus trivirgatus	NCBITAXON	NCBITaxon:9505	skull	UBERON	UBERON:0003129	adult organism	UBERON	UBERON:0007023	male	PATO	PATO:0000384	Primate selection	MCZ 19802 skull	skull	adult
MCZ 19805	Aotus trivirgatus	NCBITAXON	NCBITaxon:9505	skull	UBERON	UBERON:0003129	adult organism	UBERON	UBERON:0007023	female	PATO	PATO:0000383	Primate selection	MCZ 19805 skull	skull	adult
MCZ 19969	Galago alleni	NCBITAXON	NCBITaxon:34830	skull	UBERON	UBERON:0003129	adult organism	UBERON	UBERON:0007023	female	PATO	PATO:0000383	Primate selection	MCZ 19969 skull	skull	adult
MCZ 19976	Miopithecus talapoin	NCBITAXON	NCBITaxon:36231	skull	UBERON	UBERON:0003129	adult organism	UBERON	UBERON:0007023	male	PATO	PATO:0000384	Primate selection	MCZ 19976 skull	skull	adult
MCZ 19982	Cercocebus torquatus	NCBITAXON	NCBITaxon:9530	skull	UBERON	UBERON:0003129	adult organism	UBERON	UBERON:0007023	male	PATO	PATO:0000384	Primate selection	MCZ 19982 skull	skull	adult
MCZ 19986	Mandrillus leucophaeus	NCBITAXON	NCBITaxon:9568	cranium	UBERON	UBERON:0003128	adult organism	UBERON	UBERON:0007023	male	PATO	PATO:0000384	Primate selection	MCZ 19986 cranium	cranium	adult
MCZ 20085	Mandrillus leucophaeus	NCBITAXON	NCBITaxon:9568	cranium	UBERON	UBERON:0003128	adult organism	UBERON	UBERON:0007023	male	PATO	PATO:0000384	Primate selection	MCZ 20085 cranium	cranium	adult
MCZ 20089	Gorilla gorilla gorilla	NCBITAXON	NCBITaxon:9595	cranium	UBERON	UBERON:0003128	juvenile stage	UBERON	UBERON:0034919	female	PATO	PATO:0000383	Primate selection	MCZ 20089 cranium	cranium	juvenile
MCZ 20099	Aotus trivirgatus	NCBITAXON	NCBITaxon:9505	skull	UBERON	UBERON:0003129	juvenile stage	UBERON	UBERON:0034919				Primate selection	MCZ 20099 skull	skull	juvenile
MCZ 20186	Callicebus moloch	NCBITAXON	NCBITaxon:9523	skull	UBERON	UBERON:0003129	adult organism	UBERON	UBERON:0007023	male	PATO	PATO:0000384	Primate selection	MCZ 20186 skull	skull	adult
MCZ 20187	Saimiri sciureus	NCBITAXON	NCBITaxon:9521	skull	UBERON	UBERON:0003129	adult organism	UBERON	UBERON:0007023				Primate selection	MCZ 20187 skull	skull	adult
MCZ 20188	Callicebus moloch	NCBITAXON	NCBITaxon:9523	skull	UBERON	UBERON:0003129	adult organism	UBERON	UBERON:0007023	male	PATO	PATO:0000384	Primate selection	MCZ 20188 skull	skull	adult
MCZ 20265	Pithecia monachus	NCBITAXON	NCBITaxon:595220	skull	UBERON	UBERON:0003129	adult organism	UBERON	UBERON:0007023	male	PATO	PATO:0000384	Primate selection	MCZ 20265 skull	skull	adult
MCZ 20266	Pithecia monachus	NCBITAXON	NCBITaxon:595220	skull	UBERON	UBERON:0003129	adult organism	UBERON	UBERON:0007023				Primate selection	MCZ 20266 skull	skull	adult
MCZ 21147	Colobus polykomos	NCBITAXON	NCBITaxon:9572	skull	UBERON	UBERON:0003129	adult organism	UBERON	UBERON:0007023	female	PATO	PATO:0000383	Primate selection	MCZ 21147 skull	skull	adult
MCZ 21151	Colobus polykomos	NCBITAXON	NCBITaxon:9572	skull	UBERON	UBERON:0003129	adult organism	UBERON	UBERON:0007023	male	PATO	PATO:0000384	Primate selection	MCZ 21151 skull	skull	adult
MCZ 21153	Colobus polykomos	NCBITAXON	NCBITaxon:9572	skull	UBERON	UBERON:0003129	adult organism	UBERON	UBERON:0007023	female	PATO	PATO:0000383	Primate selection	MCZ 21153 skull	skull	adult
MCZ 21155	Cercocebus	NCBITAXON	NCBITaxon:9529	skull	UBERON	UBERON:0003129	adult organism	UBERON	UBERON:0007023	male	PATO	PATO:0000384	Primate selection	MCZ 21155 skull	skull	adult
MCZ 21160	Papio doguera	NCBITAXON	NCBITaxon:9555	cranium	UBERON	UBERON:0003128	adult organism	UBERON	UBERON:0007023	male	PATO	PATO:0000384	Primate selection	MCZ 21160 cranium	cranium	adult
MCZ 21161	Papio doguera	NCBITAXON	NCBITaxon:9555	cranium	UBERON	UBERON:0003128	adult organism	UBERON	UBERON:0007023	male	PATO	PATO:0000384	Primate selection	MCZ 21161 cranium	cranium	adult
MCZ 22276	Presbytis rubicunda	NCBITAXON	NCBITaxon:1046101	skull	UBERON	UBERON:0003129	adult organism	UBERON	UBERON:0007023				Primate selection	MCZ 22276 skull	skull	adult
MCZ 22277	Macaca fascicularis	NCBITAXON	NCBITaxon:9541	skull	UBERON	UBERON:0003129	adult organism	UBERON	UBERON:0007023	female	PATO	PATO:0000383	Primate selection	MCZ 22277 skull	skull	adult
MCZ 22356	Colobus polykomos	NCBITAXON	NCBITaxon:9572	skull	UBERON	UBERON:0003129	adult organism	UBERON	UBERON:0007023	female	PATO	PATO:0000383	Primate selection	MCZ 22356 skull	skull	adult
MCZ 22358	Colobus polykomos	NCBITAXON	NCBITaxon:9572	skull	UBERON	UBERON:0003129	juvenile stage	UBERON	UBERON:0034919	male	PATO	PATO:0000384	Primate selection	MCZ 22358 skull	skull	juvenile
MCZ 22624	Colobus polykomos	NCBITAXON	NCBITaxon:9572	skull	UBERON	UBERON:0003129	adult organism	UBERON	UBERON:0007023	female	PATO	PATO:0000383	Primate selection	MCZ 22624 skull	skull	adult
MCZ 22626	Colobus polykomos	NCBITAXON	NCBITaxon:9572	skull	UBERON	UBERON:0003129	adult organism	UBERON	UBERON:0007023	female	PATO	PATO:0000383	Primate selection	MCZ 22626 skull	skull	adult
MCZ 22629	Colobus polykomos	NCBITAXON	NCBITaxon:9572	skull	UBERON	UBERON:0003129	adult organism	UBERON	UBERON:0007023	female	PATO	PATO:0000383	Primate selection	MCZ 22629 skull	skull	adult
MCZ 22734	Cercopithecus mitis	NCBITAXON	NCBITaxon:36225	skull	UBERON	UBERON:0003129	adult organism	UBERON	UBERON:0007023	female	PATO	PATO:0000383	Primate selection	MCZ 22734 skull	skull	adult
MCZ 22736	Cercocebus albigena	NCBITAXON	NCBITaxon:75567	skull	UBERON	UBERON:0003129	adult organism	UBERON	UBERON:0007023				Primate selection	MCZ 22736 skull	skull	adult
MCZ 22737	Cercocebus albigena	NCBITAXON	NCBITaxon:75567	skull	UBERON	UBERON:0003129	adult organism	UBERON	UBERON:0007023	male	PATO	PATO:0000384	Primate selection	MCZ 22737 skull	skull	adult
MCZ 22850	Colobus polykomos	NCBITAXON	NCBITaxon:9572	skull	UBERON	UBERON:0003129							Primate selection	MCZ 22850 skull	skull
MCZ 23167	Pan troglodytes	NCBITAXON	NCBITaxon:9598	skull	UBERON	UBERON:0003129	adult organism	UBERON	UBERON:0007023	female	PATO	PATO:0000383	Primate selection	MCZ 23167 skull	skull	adult
MCZ 23168	Mandrillus leucophaeus	NCBITAXON	NCBITaxon:9568	cranium	UBERON	UBERON:0003128	adult organism	UBERON	UBERON:0007023	male	PATO	PATO:0000384	Primate selection	MCZ 23168 cranium	cranium	adult
MCZ 23169	Mandrillus leucophaeus	NCBITAXON	NCBITaxon:9568	cranium	UBERON	UBERON:0003128	adult organism	UBERON	UBERON:0007023	male	PATO	PATO:0000384	Primate selection	MCZ 23169 cranium	cranium	adult
MCZ 23194	Cercocebus albigena	NCBITAXON	NCBITaxon:75567	skull	UBERON	UBERON:0003129	adult organism	UBERON	UBERON:0007023	male	PATO	PATO:0000384	Primate selection	MCZ 23194 skull	skull	adult
MCZ 23195	Cercocebus	NCBITAXON	NCBITaxon:9529	skull	UBERON	UBERON:0003129	adult organism	UBERON	UBERON:0007023	male	PATO	PATO:0000384	Primate selection	MCZ 23195 skull	skull	adult
MCZ 23196	Miopithecus talapoin	NCBITAXON	NCBITaxon:36231	skull	UBERON	UBERON:0003129	adult organism	UBERON	UBERON:0007023	male	PATO	PATO:0000384	Primate selection	MCZ 23196 skull	skull	adult
MCZ 23197	Miopithecus talapoin	NCBITAXON	NCBITaxon:36231	skull	UBERON	UBERON:0003129	adult organism	UBERON	UBERON:0007023	male	PATO	PATO:0000384	Primate selection	MCZ 23197 skull	skull	adult
MCZ 23812	Macaca fascicularis	NCBITAXON	NCBITaxon:9541	skull	UBERON	UBERON:0003129	adult organism	UBERON	UBERON:0007023	female	PATO	PATO:0000383	Primate selection	MCZ 23812 skull	skull	adult
MCZ 23813	Macaca fascicularis	NCBITAXON	NCBITaxon:9541	skull	UBERON	UBERON:0003129	juvenile stage	UBERON	UBERON:0034919				Primate selection	MCZ 23813 skull	skull	juvenile
MCZ 23986	Therapithecus gelada	NCBITAXON	NCBITaxon:9565	cranium	UBERON	UBERON:0003128	adult organism	UBERON	UBERON:0007023	male	PATO	PATO:0000384	Primate selection	MCZ 23986 cranium	cranium	adult
MCZ 24080	Colobus badius	NCBITAXON	NCBITaxon:164648	skull	UBERON	UBERON:0003129	adult organism	UBERON	UBERON:0007023	male	PATO	PATO:0000384	Primate selection	MCZ 24080 skull	skull	adult
MCZ 24775	Colobus badius	NCBITAXON	NCBITaxon:164648	skull	UBERON	UBERON:0003129	adult organism	UBERON	UBERON:0007023	male	PATO	PATO:0000384	Primate selection	MCZ 24775 skull	skull	adult
MCZ 24793	Colobus badius	NCBITAXON	NCBITaxon:164648	skull	UBERON	UBERON:0003129	adult organism	UBERON	UBERON:0007023	female	PATO	PATO:0000383	Primate selection	MCZ 24793 skull	skull	adult
MCZ 25022	Cercopithecus mitis	NCBITAXON	NCBITaxon:36225	skull	UBERON	UBERON:0003129	adult organism	UBERON	UBERON:0007023	female	PATO	PATO:0000383	Primate selection	MCZ 25022 skull	skull	adult
MCZ 25626	Cercocebus torquatus	NCBITAXON	NCBITaxon:9530	skull	UBERON	UBERON:0003129	adult organism	UBERON	UBERON:0007023	male	PATO	PATO:0000384	Primate selection	MCZ 25626 skull	skull	adult
MCZ 25627	Colobus badius	NCBITAXON	NCBITaxon:164648	skull	UBERON	UBERON:0003129	adult organism	UBERON	UBERON:0007023	male	PATO	PATO:0000384	Primate selection	MCZ 25627 skull	skull	adult
MCZ 25630	Cercocebus torquatus	NCBITAXON	NCBITaxon:9530	skull	UBERON	UBERON:0003129	adult organism	UBERON	UBERON:0007023	male	PATO	PATO:0000384	Primate selection	MCZ 25630 skull	skull	adult
MCZ 25631	Colobus badius	NCBITAXON	NCBITaxon:164648	skull	UBERON	UBERON:0003129	adult organism	UBERON	UBERON:0007023	male	PATO	PATO:0000384	Primate selection	MCZ 25631 skull	skull	adult
MCZ 25810	Colobus badius	NCBITAXON	NCBITaxon:164648	skull	UBERON	UBERON:0003129	adult organism	UBERON	UBERON:0007023	female	PATO	PATO:0000383	Primate selection	MCZ 25810 skull	skull	adult
MCZ 25811	Cebus apella	NCBITAXON	NCBITaxon:9515	skull	UBERON	UBERON:0003129	adult organism	UBERON	UBERON:0007023	male	PATO	PATO:0000384	Primate selection	MCZ 25811 skull	skull	adult
MCZ 25812	Alouatta caraya	NCBITAXON	NCBITaxon:9502	skull	UBERON	UBERON:0003129	adult organism	UBERON	UBERON:0007023	male	PATO	PATO:0000384	Primate selection	MCZ 25812 skull	skull	adult
MCZ 25831	Perodicticus potto	NCBITAXON	NCBITaxon:9472	skull	UBERON	UBERON:0003129	adult organism	UBERON	UBERON:0007023	male	PATO	PATO:0000384	Primate selection	MCZ 25831 skull	skull	adult
MCZ 26473	Papio doguera	NCBITAXON	NCBITaxon:9555	skull	UBERON	UBERON:0003129	juvenile stage	UBERON	UBERON:0034919	female	PATO	PATO:0000383	Primate selection	MCZ 26473 skull	skull	juvenile
MCZ 26475	Macaca mulatta	NCBITAXON	NCBITaxon:9544	skull	UBERON	UBERON:0003129							Primate selection	MCZ 26475 skull	skull
MCZ 26552	Colobus badius	NCBITAXON	NCBITaxon:164648	skull	UBERON	UBERON:0003129	adult organism	UBERON	UBERON:0007023	female	PATO	PATO:0000383	Primate selection	MCZ 26552 skull	skull	adult
MCZ 26553	Colobus badius	NCBITAXON	NCBITaxon:164648	skull	UBERON	UBERON:0003129	adult organism	UBERON	UBERON:0007023	female	PATO	PATO:0000383	Primate selection	MCZ 26553 skull	skull	adult
MCZ 26832	Cercopithecus mitis	NCBITAXON	NCBITaxon:36225	skull	UBERON	UBERON:0003129	adult organism	UBERON	UBERON:0007023	female	PATO	PATO:0000383	Primate selection	MCZ 26832 skull	skull	adult
MCZ 26847	Pan troglodytes	NCBITAXON	NCBITaxon:9598	skull	UBERON	UBERON:0003129	adult organism	UBERON	UBERON:0007023	female	PATO	PATO:0000383	Primate selection	MCZ 26847 skull	skull	adult
MCZ 26849	Pan troglodytes	NCBITAXON	NCBITaxon:9598	cranium	UBERON	UBERON:0003128	adult organism	UBERON	UBERON:0007023	female	PATO	PATO:0000383	Primate selection	MCZ 26849 cranium	cranium	adult
MCZ 26850	Gorilla gorilla gorilla	NCBITAXON	NCBITaxon:9595	cranium	UBERON	UBERON:0003128	adult organism	UBERON	UBERON:0007023	female	PATO	PATO:0000383	Primate selection	MCZ 26850 cranium	cranium	adult
MCZ 26922	Callicebus moloch	NCBITAXON	NCBITaxon:9523	skull	UBERON	UBERON:0003129	adult organism	UBERON	UBERON:0007023	male	PATO	PATO:0000384	Primate selection	MCZ 26922 skull	skull	adult
MCZ 27097	Cebus apella	NCBITAXON	NCBITaxon:9515	skull	UBERON	UBERON:0003129	adult organism	UBERON	UBERON:0007023	female	PATO	PATO:0000383	Primate selection	MCZ 27097 skull	skull	adult
MCZ 27098	Cebus apella	NCBITAXON	NCBITaxon:9515	skull	UBERON	UBERON:0003129	juvenile stage	UBERON	UBERON:0034919	male	PATO	PATO:0000384	Primate selection	MCZ 27098 skull	skull	juvenile
MCZ 27108	Colobus badius	NCBITAXON	NCBITaxon:164648	skull	UBERON	UBERON:0003129	adult organism	UBERON	UBERON:0007023	female	PATO	PATO:0000383	Primate selection	MCZ 27108 skull	skull	adult
MCZ 27124	Pithecia monachus	NCBITAXON	NCBITaxon:595220	skull	UBERON	UBERON:0003129	adult organism	UBERON	UBERON:0007023				Primate selection	MCZ 27124 skull	skull	adult
MCZ 27197	Saimiri sciureus	NCBITAXON	NCBITaxon:9521	skull	UBERON	UBERON:0003129	adult organism	UBERON	UBERON:0007023	male	PATO	PATO:0000384	Primate selection	MCZ 27197 skull	skull	adult
MCZ 27214	Aotus trivirgatus	NCBITAXON	NCBITaxon:9505	skull	UBERON	UBERON:0003129	adult organism	UBERON	UBERON:0007023	female	PATO	PATO:0000383	Primate selection	MCZ 27214 skull	skull	adult
MCZ 27331	Saguinus	NCBITAXON	NCBITaxon:100754	skull	UBERON	UBERON:0003129	adult organism	UBERON	UBERON:0007023	female	PATO	PATO:0000383	Primate selection	MCZ 27331 skull	skull	adult
MCZ 27332	Saguinus	NCBITAXON	NCBITaxon:100754	skull	UBERON	UBERON:0003129	juvenile stage	UBERON	UBERON:0034919				Primate selection	MCZ 27332 skull	skull	juvenile
MCZ 27785	Alouatta palliata	NCBITAXON	NCBITaxon:30589	skull	UBERON	UBERON:0003129	juvenile stage	UBERON	UBERON:0034919				Primate selection	MCZ 27785 skull	skull	juvenile
MCZ 27869	Nycticebus coucang	NCBITAXON	NCBITaxon:9470	skull	UBERON	UBERON:0003129	juvenile stage	UBERON	UBERON:0034919				Primate selection	MCZ 27869 skull	skull	juvenile
MCZ 27870	Cacajao calvus rubicundus	NCBITAXON	NCBITaxon:658400	skull	UBERON	UBERON:0003129	adult organism	UBERON	UBERON:0007023				Primate selection	MCZ 27870 skull	skull	adult
MCZ 27891	Cebus apella	NCBITAXON	NCBITaxon:9515	skull	UBERON	UBERON:0003129	adult organism	UBERON	UBERON:0007023	male	PATO	PATO:0000384	Primate selection	MCZ 27891 skull	skull	adult
MCZ 28095	Alouatta caraya	NCBITAXON	NCBITaxon:9502	skull	UBERON	UBERON:0003129	adult organism	UBERON	UBERON:0007023	female	PATO	PATO:0000383	Primate selection	MCZ 28095 skull	skull	adult
MCZ 28096	Alouatta caraya	NCBITAXON	NCBITaxon:9502	skull	UBERON	UBERON:0003129	adult organism	UBERON	UBERON:0007023	female	PATO	PATO:0000383	Primate selection	MCZ 28096 skull	skull	adult
MCZ 28654	Alouatta caraya	NCBITAXON	NCBITaxon:9502	skull	UBERON	UBERON:0003129	adult organism	UBERON	UBERON:0007023	male	PATO	PATO:0000384	Primate selection	MCZ 28654 skull	skull	adult
MCZ 28655	Alouatta caraya	NCBITAXON	NCBITaxon:9502	skull	UBERON	UBERON:0003129	adult organism	UBERON	UBERON:0007023	female	PATO	PATO:0000383	Primate selection	MCZ 28655 skull	skull	adult
MCZ 28679	Cebus apella	NCBITAXON	NCBITaxon:9515	skull	UBERON	UBERON:0003129	adult organism	UBERON	UBERON:0007023	male	PATO	PATO:0000384	Primate selection	MCZ 28679 skull	skull	adult
MCZ 28713	Alouatta caraya	NCBITAXON	NCBITaxon:9502	skull	UBERON	UBERON:0003129	juvenile stage	UBERON	UBERON:0034919				Primate selection	MCZ 28713 skull	skull	juvenile
MCZ 29488	Saimiri oerstedii	NCBITAXON	NCBITaxon:70928	skull	UBERON	UBERON:0003129	adult organism	UBERON	UBERON:0007023	male	PATO	PATO:0000384	Primate selection	MCZ 29488 skull	skull	adult
MCZ 29609	Alouatta palliata	NCBITAXON	NCBITaxon:30589	skull	UBERON	UBERON:0003129	adult organism	UBERON	UBERON:0007023	female	PATO	PATO:0000383	Primate selection	MCZ 29609 skull	skull	adult
MCZ 29611	Alouatta palliata	NCBITAXON	NCBITaxon:30589	skull	UBERON	UBERON:0003129	adult organism	UBERON	UBERON:0007023	female	PATO	PATO:0000383	Primate selection	MCZ 29611 skull	skull	adult
MCZ 29626	Ateles geoffroyi	NCBITAXON	NCBITaxon:9509	skull	UBERON	UBERON:0003129	adult organism	UBERON	UBERON:0007023	female	PATO	PATO:0000383	Primate selection	MCZ 29626 skull	skull	adult
MCZ 29628	Ateles geoffroyi	NCBITAXON	NCBITaxon:9509	skull	UBERON	UBERON:0003129	adult organism	UBERON	UBERON:0007023	female	PATO	PATO:0000383	Primate selection	MCZ 29628 skull	skull	adult
MCZ 29658	Ateles geoffroyi	NCBITAXON	NCBITaxon:9509	skull	UBERON	UBERON:0003129	adult organism	UBERON	UBERON:0007023	female	PATO	PATO:0000383	Primate selection	MCZ 29658 skull	skull	adult
MCZ 29786	Papio doguera ibeanus	NCBITAXON		cranium	UBERON	UBERON:0003128	adult organism	UBERON	UBERON:0007023	male	PATO	PATO:0000384	Primate selection	MCZ 29786 cranium	cranium	adult
MCZ 29787	Papio doguera	NCBITAXON	NCBITaxon:9555	skull	UBERON	UBERON:0003129	adult organism	UBERON	UBERON:0007023	female	PATO	PATO:0000383	Primate selection	MCZ 29787 skull	skull	adult
MCZ 29794	Colobus polykomos	NCBITAXON	NCBITaxon:9572	skull	UBERON	UBERON:0003129	juvenile stage	UBERON	UBERON:0034919				Primate selection	MCZ 29794 skull	skull	juvenile
MCZ 30384	Macaca mulatta	NCBITAXON	NCBITaxon:9544	skull	UBERON	UBERON:0003129	adult organism	UBERON	UBERON:0007023	female	PATO	PATO:0000383	Primate selection	MCZ 30384 skull	skull	adult
MCZ 30559	Callicebus moloch	NCBITAXON	NCBITaxon:9523	skull	UBERON	UBERON:0003129	adult organism	UBERON	UBERON:0007023	male	PATO	PATO:0000384	Primate selection	MCZ 30559 skull	skull	adult
MCZ 30562	Aotus trivirgatus	NCBITAXON	NCBITaxon:9505	skull	UBERON	UBERON:0003129	adult organism	UBERON	UBERON:0007023	female	PATO	PATO:0000383	Primate selection	MCZ 30562 skull	skull	adult
MCZ 30564	Callicebus moloch	NCBITAXON	NCBITaxon:9523	skull	UBERON	UBERON:0003129	adult organism	UBERON	UBERON:0007023	male	PATO	PATO:0000384	Primate selection	MCZ 30564 skull	skull	adult
MCZ 30566	Callicebus moloch	NCBITAXON	NCBITaxon:9523	skull	UBERON	UBERON:0003129	adult organism	UBERON	UBERON:0007023	male	PATO	PATO:0000384	Primate selection	MCZ 30566 skull	skull	adult
MCZ 30568	Saimiri sciureus	NCBITAXON	NCBITaxon:9521	skull	UBERON	UBERON:0003129	adult organism	UBERON	UBERON:0007023	female	PATO	PATO:0000383	Primate selection	MCZ 30568 skull	skull	adult
MCZ 30569	Saimiri sciureus	NCBITAXON	NCBITaxon:9521	skull	UBERON	UBERON:0003129	adult organism	UBERON	UBERON:0007023	male	PATO	PATO:0000384	Primate selection	MCZ 30569 skull	skull	adult
MCZ 30572	Saimiri sciureus	NCBITAXON	NCBITaxon:9521	skull	UBERON	UBERON:0003129	adult organism	UBERON	UBERON:0007023	male	PATO	PATO:0000384	Primate selection	MCZ 30572 skull	skull	adult
MCZ 30577	Callithrix humeralifera	NCBITAXON	NCBITaxon:52232	skull	UBERON	UBERON:0003129	adult organism	UBERON	UBERON:0007023	female	PATO	PATO:0000383	Primate selection	MCZ 30577 skull	skull	adult
MCZ 30579	Callithrix argentata	NCBITAXON	NCBITaxon:9482	skull	UBERON	UBERON:0003129	adult organism	UBERON	UBERON:0007023				Primate selection	MCZ 30579 skull	skull	adult
MCZ 30580	Callithrix argentata	NCBITAXON	NCBITaxon:9482	skull	UBERON	UBERON:0003129	adult organism	UBERON	UBERON:0007023	male	PATO	PATO:0000384	Primate selection	MCZ 30580 skull	skull	adult
MCZ 30582	Callithrix argentata	NCBITAXON	NCBITaxon:9482	skull	UBERON	UBERON:0003129	adult organism	UBERON	UBERON:0007023	male	PATO	PATO:0000384	Primate selection	MCZ 30582 skull	skull	adult
MCZ 30583	Callithrix argentata	NCBITAXON	NCBITaxon:9482	skull	UBERON	UBERON:0003129	adult organism	UBERON	UBERON:0007023	male	PATO	PATO:0000384	Primate selection	MCZ 30583 skull	skull	adult
MCZ 30586	Callithrix humeralifera	NCBITAXON	NCBITaxon:52232	skull	UBERON	UBERON:0003129	adult organism	UBERON	UBERON:0007023	male	PATO	PATO:0000384	Primate selection	MCZ 30586 skull	skull	adult
MCZ 30597	Saguinus	NCBITAXON	NCBITaxon:100754	skull	UBERON	UBERON:0003129	adult organism	UBERON	UBERON:0007023	male	PATO	PATO:0000384	Primate selection	MCZ 30597 skull	skull	adult
MCZ 30601	Saguinus	NCBITAXON	NCBITaxon:100754	skull	UBERON	UBERON:0003129	adult organism	UBERON	UBERON:0007023	female	PATO	PATO:0000383	Primate selection	MCZ 30601 skull	skull	adult
MCZ 30603	Callithrix humeralifera	NCBITAXON	NCBITaxon:52232	skull	UBERON	UBERON:0003129	adult organism	UBERON	UBERON:0007023	female	PATO	PATO:0000383	Primate selection	MCZ 30603 skull	skull	adult
MCZ 30718	Pithecia pithecia	NCBITAXON	NCBITaxon:43777	cranium	UBERON	UBERON:0003128	adult organism	UBERON	UBERON:0007023	male	PATO	PATO:0000384	Primate selection	MCZ 30718 cranium	cranium	adult
MCZ 30719	Pithecia pithecia	NCBITAXON	NCBITaxon:43777	skull	UBERON	UBERON:0003129	adult organism	UBERON	UBERON:0007023	male	PATO	PATO:0000384	Primate selection	MCZ 30719 skull	skull	adult
MCZ 30720	Pithecia monachus	NCBITAXON	NCBITaxon:595220	skull	UBERON	UBERON:0003129	adult organism	UBERON	UBERON:0007023	female	PATO	PATO:0000383	Primate selection	MCZ 30720 skull	skull	adult
MCZ 30724	Cebus apella	NCBITAXON	NCBITaxon:9515	skull	UBERON	UBERON:0003129	adult organism	UBERON	UBERON:0007023	female	PATO	PATO:0000383	Primate selection	MCZ 30724 skull	skull	adult
MCZ 30726	Cebus apella	NCBITAXON	NCBITaxon:9515	skull	UBERON	UBERON:0003129	adult organism	UBERON	UBERON:0007023	female	PATO	PATO:0000383	Primate selection	MCZ 30726 skull	skull	adult
MCZ 31061	Pithecia pithecia	NCBITAXON	NCBITaxon:43777	skull	UBERON	UBERON:0003129	adult organism	UBERON	UBERON:0007023	male	PATO	PATO:0000384	Primate selection	MCZ 31061 skull	skull	adult
MCZ 31062	Cebus apella	NCBITAXON	NCBITaxon:9515	skull	UBERON	UBERON:0003129	adult organism	UBERON	UBERON:0007023	female	PATO	PATO:0000383	Primate selection	MCZ 31062 skull	skull	adult
MCZ 31063	Cebus apella	NCBITAXON	NCBITaxon:9515	skull	UBERON	UBERON:0003129	juvenile stage	UBERON	UBERON:0034919	female	PATO	PATO:0000383	Primate selection	MCZ 31063 skull	skull	juvenile
MCZ 31064	Cebus apella	NCBITAXON	NCBITaxon:9515	skull	UBERON	UBERON:0003129	adult organism	UBERON	UBERON:0007023	female	PATO	PATO:0000383	Primate selection	MCZ 31064 skull	skull	adult
MCZ 31066	Cebus apella	NCBITAXON	NCBITaxon:9515	skull	UBERON	UBERON:0003129	adult organism	UBERON	UBERON:0007023	female	PATO	PATO:0000383	Primate selection	MCZ 31066 skull	skull	adult
MCZ 31072	Cebus apella	NCBITAXON	NCBITaxon:9515	skull	UBERON	UBERON:0003129	adult organism	UBERON	UBERON:0007023	female	PATO	PATO:0000383	Primate selection	MCZ 31072 skull	skull	adult
MCZ 31619	Papio doguera	NCBITAXON	NCBITaxon:9555	skull	UBERON	UBERON:0003129	adult organism	UBERON	UBERON:0007023	female	PATO	PATO:0000383	Primate selection	MCZ 31619 skull	skull	adult
MCZ 31701	Chiropotes albinasus	NCBITAXON	NCBITaxon:198627	skull	UBERON	UBERON:0003129	adult organism	UBERON	UBERON:0007023	female	PATO	PATO:0000383	Primate selection	MCZ 31701 skull	skull	adult
MCZ 31720	Perodicticus potto	NCBITAXON	NCBITaxon:9472	skull	UBERON	UBERON:0003129	adult organism	UBERON	UBERON:0007023	male	PATO	PATO:0000384	Primate selection	MCZ 31720 skull	skull	adult
MCZ 31723	Galago senegalensis	NCBITAXON	NCBITaxon:9465	skull	UBERON	UBERON:0003129	juvenile stage	UBERON	UBERON:0034919	male	PATO	PATO:0000384	Primate selection	MCZ 31723 skull	skull	juvenile
MCZ 31724	Galago senegalensis	NCBITAXON	NCBITaxon:9465	skull	UBERON	UBERON:0003129	adult organism	UBERON	UBERON:0007023	female	PATO	PATO:0000383	Primate selection	MCZ 31724 skull	skull	adult
MCZ 31939	Colobus badius	NCBITAXON	NCBITaxon:164648	skull	UBERON	UBERON:0003129	adult organism	UBERON	UBERON:0007023	female	PATO	PATO:0000383	Primate selection	MCZ 31939 skull	skull	adult
MCZ 31949	Papio doguera ibeanus	NCBITAXON		cranium	UBERON	UBERON:0003128	adult organism	UBERON	UBERON:0007023	male	PATO	PATO:0000384	Primate selection	MCZ 31949 cranium	cranium	adult
MCZ 31986	Cercopithecus mitis	NCBITAXON	NCBITaxon:36225	skull	UBERON	UBERON:0003129	juvenile stage	UBERON	UBERON:0034919	female	PATO	PATO:0000383	Primate selection	MCZ 31986 skull	skull	juvenile
MCZ 32003	Cercopithecus mitis	NCBITAXON	NCBITaxon:36225	skull	UBERON	UBERON:0003129	adult organism	UBERON	UBERON:0007023	female	PATO	PATO:0000383	Primate selection	MCZ 32003 skull	skull	adult
MCZ 32164	Callithrix argentata	NCBITAXON	NCBITaxon:9482	skull	UBERON	UBERON:0003129	adult organism	UBERON	UBERON:0007023	female	PATO	PATO:0000383	Primate selection	MCZ 32164 skull	skull	adult
MCZ 32165	Callithrix argentata	NCBITAXON	NCBITaxon:9482	skull	UBERON	UBERON:0003129	adult organism	UBERON	UBERON:0007023	male	PATO	PATO:0000384	Primate selection	MCZ 32165 skull	skull	adult
MCZ 32380	Callicebus moloch	NCBITAXON	NCBITaxon:9523	skull	UBERON	UBERON:0003129	adult organism	UBERON	UBERON:0007023	male	PATO	PATO:0000384	Primate selection	MCZ 32380 skull	skull	adult
MCZ 32383	Callicebus moloch	NCBITAXON	NCBITaxon:9523	skull	UBERON	UBERON:0003129	adult organism	UBERON	UBERON:0007023	male	PATO	PATO:0000384	Primate selection	MCZ 32383 skull	skull	adult
MCZ 32503	Avahi laniger	NCBITAXON	NCBITaxon:122246	skull	UBERON	UBERON:0003129	adult organism	UBERON	UBERON:0007023	female	PATO	PATO:0000383	Primate selection	MCZ 32503 skull	skull	adult
MCZ 32624	Cercocebus torquatus	NCBITAXON	NCBITaxon:9530	skull	UBERON	UBERON:0003129	adult organism	UBERON	UBERON:0007023	male	PATO	PATO:0000384	Primate selection	MCZ 32624 skull	skull	adult
MCZ 32625	Cercocebus torquatus	NCBITAXON	NCBITaxon:9530	skull	UBERON	UBERON:0003129	adult organism	UBERON	UBERON:0007023	male	PATO	PATO:0000384	Primate selection	MCZ 32625 skull	skull	adult
MCZ 33908	Galago senegalensis	NCBITAXON	NCBITaxon:9465	skull	UBERON	UBERON:0003129	adult organism	UBERON	UBERON:0007023	female	PATO	PATO:0000383	Primate selection	MCZ 33908 skull	skull	adult
MCZ 34089	Mandrillus sphinx	NCBITAXON	NCBITaxon:9561	cranium	UBERON	UBERON:0003128	adult organism	UBERON	UBERON:0007023	male	PATO	PATO:0000384	Primate selection	MCZ 34089 cranium	cranium	adult
MCZ 34177	Mandrillus sphinx	NCBITAXON	NCBITaxon:9561	skull	UBERON	UBERON:0003129	juvenile stage	UBERON	UBERON:0034919	male	PATO	PATO:0000384	Primate selection	MCZ 34177 skull	skull	juvenile
MCZ 34264	Miopithecus talapoin	NCBITAXON	NCBITaxon:36231	skull	UBERON	UBERON:0003129	adult organism	UBERON	UBERON:0007023				Primate selection	MCZ 34264 skull	skull	adult
MCZ 34272	Mandrillus sphinx	NCBITAXON	NCBITaxon:9561	skull	UBERON	UBERON:0003129	adult organism	UBERON	UBERON:0007023	female	PATO	PATO:0000383	Primate selection	MCZ 34272 skull	skull	adult
MCZ 34273	Mandrillus sphinx	NCBITAXON	NCBITaxon:9561	skull	UBERON	UBERON:0003129	juvenile stage	UBERON	UBERON:0034919				Primate selection	MCZ 34273 skull	skull	juvenile
MCZ 34322	Ateles geoffroyi	NCBITAXON	NCBITaxon:9509	skull	UBERON	UBERON:0003129	adult organism	UBERON	UBERON:0007023	female	PATO	PATO:0000383	Primate selection	MCZ 34322 skull	skull	adult
MCZ 34323	Cebus capucinus	NCBITAXON	NCBITaxon:9516	skull	UBERON	UBERON:0003129	adult organism	UBERON	UBERON:0007023	female	PATO	PATO:0000383	Primate selection	MCZ 34323 skull	skull	adult
MCZ 34326	Cebus capucinus	NCBITAXON	NCBITaxon:9516	skull	UBERON	UBERON:0003129	adult organism	UBERON	UBERON:0007023	female	PATO	PATO:0000383	Primate selection	MCZ 34326 skull	skull	adult
MCZ 34353	Cebus capucinus	NCBITAXON	NCBITaxon:9516	skull	UBERON	UBERON:0003129	adult organism	UBERON	UBERON:0007023	female	PATO	PATO:0000383	Primate selection	MCZ 34353 skull	skull	adult
MCZ 34381	Galago senegalensis	NCBITAXON	NCBITaxon:9465	skull	UBERON	UBERON:0003129	adult organism	UBERON	UBERON:0007023	male	PATO	PATO:0000384	Primate selection	MCZ 34381 skull	skull	adult
MCZ 34573	Callithrix argentata	NCBITAXON	NCBITaxon:9482	skull	UBERON	UBERON:0003129	adult organism	UBERON	UBERON:0007023	male	PATO	PATO:0000384	Primate selection	MCZ 34573 skull	skull	adult
MCZ 34917	Galago senegalensis	NCBITAXON	NCBITaxon:9465	skull	UBERON	UBERON:0003129	adult organism	UBERON	UBERON:0007023	male	PATO	PATO:0000384	Primate selection	MCZ 34917 skull	skull	adult
MCZ 35058	Macaca fascicularis	NCBITAXON	NCBITaxon:9541	skull	UBERON	UBERON:0003129	juvenile stage	UBERON	UBERON:0034919	male	PATO	PATO:0000384	Primate selection	MCZ 35058 skull	skull	juvenile
MCZ 35567	Trachypithecus cristata	NCBITAXON	NCBITaxon:122765	skull	UBERON	UBERON:0003129	adult organism	UBERON	UBERON:0007023	female	PATO	PATO:0000383	Primate selection	MCZ 35567 skull	skull	adult
MCZ 35584	Trachypithecus cristata	NCBITAXON	NCBITaxon:122765	humerus	UBERON	UBERON:0000976	adult organism	UBERON	UBERON:0007023	female	PATO	PATO:0000383	Primate selection	MCZ 35584 humerus	humerus	adult
MCZ 35586	Trachypithecus cristata	NCBITAXON	NCBITaxon:122765	skull	UBERON	UBERON:0003129	adult organism	UBERON	UBERON:0007023	female	PATO	PATO:0000383	Primate selection	MCZ 35586 skull	skull	adult
MCZ 35597	Trachypithecus cristata	NCBITAXON	NCBITaxon:122765	humerus	UBERON	UBERON:0000976	adult organism	UBERON	UBERON:0007023	female	PATO	PATO:0000383	Primate selection	MCZ 35597 humerus	humerus	adult
MCZ 35603	Trachypithecus cristata	NCBITAXON	NCBITaxon:122765	humerus	UBERON	UBERON:0000976	adult organism	UBERON	UBERON:0007023	female	PATO	PATO:0000383	Primate selection	MCZ 35603 humerus	humerus	adult
MCZ 35604	Trachypithecus cristata	NCBITAXON	NCBITaxon:122765	humerus	UBERON	UBERON:0000976	adult organism	UBERON	UBERON:0007023	female	PATO	PATO:0000383	Primate selection	MCZ 35604 humerus	humerus	adult
MCZ 35605	Trachypithecus cristata	NCBITAXON	NCBITaxon:122765	humerus	UBERON	UBERON:0000976	adult organism	UBERON	UBERON:0007023	female	PATO	PATO:0000383	Primate selection	MCZ 35605 humerus	humerus	adult
MCZ 35610	Trachypithecus cristata	NCBITAXON	NCBITaxon:122765	humerus	UBERON	UBERON:0000976	adult organism	UBERON	UBERON:0007023	female	PATO	PATO:0000383	Primate selection	MCZ 35610 humerus	humerus	adult
MCZ 35615	Trachypithecus cristata	NCBITAXON	NCBITaxon:122765	skull	UBERON	UBERON:0003129	juvenile stage	UBERON	UBERON:0034919	female	PATO	PATO:0000383	Primate selection	MCZ 35615 skull	skull	juvenile
MCZ 35618	Trachypithecus cristata	NCBITAXON	NCBITaxon:122765	humerus	UBERON	UBERON:0000976	adult organism	UBERON	UBERON:0007023	female	PATO	PATO:0000383	Primate selection	MCZ 35618 humerus	humerus	adult
MCZ 35621	Presbytis hosei	NCBITAXON	NCBITaxon:1046093	skull	UBERON	UBERON:0003129	adult organism	UBERON	UBERON:0007023	female	PATO	PATO:0000383	Primate selection	MCZ 35621 skull	skull	adult
MCZ 35636	Trachypithecus cristata	NCBITAXON	NCBITaxon:122765	humerus	UBERON	UBERON:0000976	adult organism	UBERON	UBERON:0007023	female	PATO	PATO:0000383	Primate selection	MCZ 35636 humerus	humerus	adult
MCZ 35640	Trachypithecus cristata	NCBITAXON	NCBITaxon:122765	humerus	UBERON	UBERON:0000976	adult organism	UBERON	UBERON:0007023	female	PATO	PATO:0000383	Primate selection	MCZ 35640 humerus	humerus	adult
MCZ 35645	Trachypithecus cristata	NCBITAXON	NCBITaxon:122765	skull	UBERON	UBERON:0003129	juvenile stage	UBERON	UBERON:0034919	female	PATO	PATO:0000383	Primate selection	MCZ 35645 skull	skull	juvenile
MCZ 35663	Trachypithecus cristata	NCBITAXON	NCBITaxon:122765	humerus	UBERON	UBERON:0000976	adult organism	UBERON	UBERON:0007023	female	PATO	PATO:0000383	Primate selection	MCZ 35663 humerus	humerus	adult
MCZ 35678	Trachypithecus cristata	NCBITAXON	NCBITaxon:122765	humerus	UBERON	UBERON:0000976	adult organism	UBERON	UBERON:0007023	female	PATO	PATO:0000383	Primate selection	MCZ 35678 humerus	humerus	adult
MCZ 35682	Trachypithecus cristata	NCBITAXON	NCBITaxon:122765	humerus	UBERON	UBERON:0000976	adult organism	UBERON	UBERON:0007023	female	PATO	PATO:0000383	Primate selection	MCZ 35682 humerus	humerus	adult
MCZ 35683	Trachypithecus cristata	NCBITAXON	NCBITaxon:122765	humerus	UBERON	UBERON:0000976	adult organism	UBERON	UBERON:0007023	female	PATO	PATO:0000383	Primate selection	MCZ 35683 humerus	humerus	adult
MCZ 35696	Trachypithecus cristata	NCBITAXON	NCBITaxon:122765	humerus	UBERON	UBERON:0000976	adult organism	UBERON	UBERON:0007023	female	PATO	PATO:0000383	Primate selection	MCZ 35696 humerus	humerus	adult
MCZ 35704	Trachypithecus cristata	NCBITAXON	NCBITaxon:122765	humerus	UBERON	UBERON:0000976	adult organism	UBERON	UBERON:0007023	female	PATO	PATO:0000383	Primate selection	MCZ 35704 humerus	humerus	adult
MCZ 35705	Presbytis rubicunda	NCBITAXON	NCBITaxon:1046101	humerus	UBERON	UBERON:0000976	adult organism	UBERON	UBERON:0007023	female	PATO	PATO:0000383	Primate selection	MCZ 35705 humerus	humerus	adult
MCZ 35706	Presbytis rubicunda	NCBITAXON	NCBITaxon:1046101	skull	UBERON	UBERON:0003129	adult organism	UBERON	UBERON:0007023	female	PATO	PATO:0000383	Primate selection	MCZ 35706 skull	skull	adult
MCZ 35712	Presbytis rubicunda	NCBITAXON	NCBITaxon:1046101	skull	UBERON	UBERON:0003129	adult organism	UBERON	UBERON:0007023	male	PATO	PATO:0000384	Primate selection	MCZ 35712 skull	skull	adult
MCZ 35718	Trachypithecus cristata	NCBITAXON	NCBITaxon:122765	humerus	UBERON	UBERON:0000976	adult organism	UBERON	UBERON:0007023	female	PATO	PATO:0000383	Primate selection	MCZ 35718 humerus	humerus	adult
MCZ 35719	Pongo pygmaeus	NCBITAXON	NCBITaxon:9600	cranium	UBERON	UBERON:0003128	adult organism	UBERON	UBERON:0007023	female	PATO	PATO:0000383	Primate selection	MCZ 35719 cranium	cranium	adult
MCZ 35765	Macaca fascicularis	NCBITAXON	NCBITaxon:9541	skull	UBERON	UBERON:0003129	adult organism	UBERON	UBERON:0007023	female	PATO	PATO:0000383	Primate selection	MCZ 35765 skull	skull	adult
MCZ 35937	Macaca fascicularis	NCBITAXON	NCBITaxon:9541	skull	UBERON	UBERON:0003129	adult organism	UBERON	UBERON:0007023	female	PATO	PATO:0000383	Primate selection	MCZ 35937 skull	skull	adult
MCZ 35938	Macaca fascicularis	NCBITAXON	NCBITaxon:9541	skull	UBERON	UBERON:0003129	adult organism	UBERON	UBERON:0007023	female	PATO	PATO:0000383	Primate selection	MCZ 35938 skull	skull	adult
MCZ 36030	Macaca fascicularis	NCBITAXON	NCBITaxon:9541	skull	UBERON	UBERON:0003129	adult organism	UBERON	UBERON:0007023	female	PATO	PATO:0000383	Primate selection	MCZ 36030 skull	skull	adult
MCZ 36031	Symphalangus syndactylus	NCBITAXON	NCBITaxon:9590	skull	UBERON	UBERON:0003129	adult organism	UBERON	UBERON:0007023				Primate selection	MCZ 36031 skull	skull	adult
MCZ 36032	Symphalangus syndactylus	NCBITAXON	NCBITaxon:9590	skull	UBERON	UBERON:0003129	adult organism	UBERON	UBERON:0007023				Primate selection	MCZ 36032 skull	skull	adult
MCZ 36035	Nycticebus pygmaeus	NCBITAXON	NCBITaxon:101278	skull	UBERON	UBERON:0003129	adult organism	UBERON	UBERON:0007023	male	PATO	PATO:0000384	Primate selection	MCZ 36035 skull	skull	adult
MCZ 36040	Nycticebus coucang	NCBITAXON	NCBITaxon:9470	skull	UBERON	UBERON:0003129	adult organism	UBERON	UBERON:0007023	male	PATO	PATO:0000384	Primate selection	MCZ 36040 skull	skull	adult
MCZ 36041	Nycticebus coucang	NCBITAXON	NCBITaxon:9470	skull	UBERON	UBERON:0003129	adult organism	UBERON	UBERON:0007023	male	PATO	PATO:0000384	Primate selection	MCZ 36041 skull	skull	adult
MCZ 36116	Nycticebus coucang	NCBITAXON	NCBITaxon:9470	skull	UBERON	UBERON:0003129	adult organism	UBERON	UBERON:0007023	female	PATO	PATO:0000383	Primate selection	MCZ 36116 skull	skull	adult
MCZ 36820	Presbytis rubicunda	NCBITAXON	NCBITaxon:1046101	skull	UBERON	UBERON:0003129	juvenile stage	UBERON	UBERON:0034919				Primate selection	MCZ 36820 skull	skull	juvenile
MCZ 37260	Pan troglodytes	NCBITAXON	NCBITaxon:9598	cranium	UBERON	UBERON:0003128	adult organism	UBERON	UBERON:0007023	female	PATO	PATO:0000383	Primate selection	MCZ 37260 cranium	cranium	adult
MCZ 37264	Gorilla gorilla gorilla	NCBITAXON	NCBITaxon:9595	skull	UBERON	UBERON:0003129	adult organism	UBERON	UBERON:0007023	female	PATO	PATO:0000383	Primate selection	MCZ 37264 skull	skull	adult
MCZ 37266	Gorilla gorilla gorilla	NCBITAXON	NCBITaxon:9595	cranium	UBERON	UBERON:0003128	adult organism	UBERON	UBERON:0007023	female	PATO	PATO:0000383	Primate selection	MCZ 37266 cranium	cranium	adult
MCZ 37278	Miopithecus talapoin	NCBITAXON	NCBITaxon:36231	skull	UBERON	UBERON:0003129	adult organism	UBERON	UBERON:0007023				Primate selection	MCZ 37278 skull	skull	adult
MCZ 37280	Erythrocebus patas	NCBITAXON	NCBITaxon:9538	skull	UBERON	UBERON:0003129	adult organism	UBERON	UBERON:0007023	male	PATO	PATO:0000384	Primate selection	MCZ 37280 skull	skull	adult
MCZ 37339	Nasalis larvatus	NCBITAXON	NCBITaxon:43780	skull	UBERON	UBERON:0003129	adult organism	UBERON	UBERON:0007023	female	PATO	PATO:0000383	Primate selection	MCZ 37339 skull	skull	adult
MCZ 37341	Nasalis larvatus	NCBITAXON	NCBITaxon:43780	skull	UBERON	UBERON:0003129	adult organism	UBERON	UBERON:0007023	female	PATO	PATO:0000383	Primate selection	MCZ 37341 skull	skull	adult
MCZ 37342	Nasalis larvatus	NCBITAXON	NCBITaxon:43780	skull	UBERON	UBERON:0003129	adult organism	UBERON	UBERON:0007023	female	PATO	PATO:0000383	Primate selection	MCZ 37342 skull	skull	adult
MCZ 37343	Nasalis larvatus	NCBITAXON	NCBITaxon:43780	skull	UBERON	UBERON:0003129	adult organism	UBERON	UBERON:0007023	female	PATO	PATO:0000383	Primate selection	MCZ 37343 skull	skull	adult
MCZ 37370	Presbytis hosei	NCBITAXON	NCBITaxon:1046093	skull	UBERON	UBERON:0003129	adult organism	UBERON	UBERON:0007023	female	PATO	PATO:0000383	Primate selection	MCZ 37370 skull	skull	adult
MCZ 37371	Presbytis hosei	NCBITAXON	NCBITaxon:1046093	skull	UBERON	UBERON:0003129	adult organism	UBERON	UBERON:0007023	male	PATO	PATO:0000384	Primate selection	MCZ 37371 skull	skull	adult
MCZ 37372	Presbytis hosei	NCBITAXON	NCBITaxon:1046093	skull	UBERON	UBERON:0003129	juvenile stage	UBERON	UBERON:0034919	female	PATO	PATO:0000383	Primate selection	MCZ 37372 skull	skull	juvenile
MCZ 37387	Trachypithecus cristata	NCBITAXON	NCBITaxon:122765	humerus	UBERON	UBERON:0000976	adult organism	UBERON	UBERON:0007023	female	PATO	PATO:0000383	Primate selection	MCZ 37387 humerus	humerus	adult
MCZ 37518	Pongo pygmaeus	NCBITAXON	NCBITaxon:9600	cranium	UBERON	UBERON:0003128	adult organism	UBERON	UBERON:0007023	female	PATO	PATO:0000383	Primate selection	MCZ 37518 cranium	cranium	adult
MCZ 37625	Gorilla gorilla gorilla	NCBITAXON	NCBITaxon:9595	cranium	UBERON	UBERON:0003128	adult organism	UBERON	UBERON:0007023	female	PATO	PATO:0000383	Primate selection	MCZ 37625 cranium	cranium	adult
MCZ 37666	Presbytis rubicunda	NCBITAXON	NCBITaxon:1046101	humerus	UBERON	UBERON:0000976	adult organism	UBERON	UBERON:0007023	female	PATO	PATO:0000383	Primate selection	MCZ 37666 humerus	humerus	adult
MCZ 37709	Macaca fuscata	NCBITAXON	NCBITaxon:9542	skull	UBERON	UBERON:0003129	adult organism	UBERON	UBERON:0007023				Primate selection	MCZ 37709 skull	skull	adult
MCZ 37772	Presbytis hosei	NCBITAXON	NCBITaxon:1046093	skull	UBERON	UBERON:0003129	adult organism	UBERON	UBERON:0007023	female	PATO	PATO:0000383	Primate selection	MCZ 37772 skull	skull	adult
MCZ 37773	Presbytis hosei	NCBITAXON	NCBITaxon:1046093	skull	UBERON	UBERON:0003129	adult organism	UBERON	UBERON:0007023				Primate selection	MCZ 37773 skull	skull	adult
MCZ 37776	Presbytis rubicunda	NCBITAXON	NCBITaxon:1046101	skull	UBERON	UBERON:0003129	adult organism	UBERON	UBERON:0007023	male	PATO	PATO:0000384	Primate selection	MCZ 37776 skull	skull	adult
MCZ 37777	Presbytis rubicunda	NCBITAXON	NCBITaxon:1046101	skull	UBERON	UBERON:0003129	adult organism	UBERON	UBERON:0007023	female	PATO	PATO:0000383	Primate selection	MCZ 37777 skull	skull	adult
MCZ 37781	Macaca fascicularis	NCBITAXON	NCBITaxon:9541	skull	UBERON	UBERON:0003129	adult organism	UBERON	UBERON:0007023	female	PATO	PATO:0000383	Primate selection	MCZ 37781 skull	skull	adult
MCZ 37795	Nycticebus coucang	NCBITAXON	NCBITaxon:9470	skull	UBERON	UBERON:0003129	adult organism	UBERON	UBERON:0007023				Primate selection	MCZ 37795 skull	skull	adult
MCZ 37808	Hapalemur griseus	NCBITAXON	NCBITaxon:13557	skull	UBERON	UBERON:0003129	adult organism	UBERON	UBERON:0007023				Primate selection	MCZ 37808 skull	skull	adult
MCZ 37823	Callithrix jacchus	NCBITAXON	NCBITaxon:9483	skull	UBERON	UBERON:0003129	adult organism	UBERON	UBERON:0007023	female	PATO	PATO:0000383	Primate selection	MCZ 37823 skull	skull	adult
MCZ 37826	Callithrix humeralifera	NCBITAXON	NCBITaxon:52232	skull	UBERON	UBERON:0003129	adult organism	UBERON	UBERON:0007023	male	PATO	PATO:0000384	Primate selection	MCZ 37826 skull	skull	adult
MCZ 37828	Callicebus moloch	NCBITAXON	NCBITaxon:9523	skull	UBERON	UBERON:0003129	adult organism	UBERON	UBERON:0007023	male	PATO	PATO:0000384	Primate selection	MCZ 37828 skull	skull	adult
MCZ 37831	Cebus apella	NCBITAXON	NCBITaxon:9515	skull	UBERON	UBERON:0003129	adult organism	UBERON	UBERON:0007023	male	PATO	PATO:0000384	Primate selection	MCZ 37831 skull	skull	adult
MCZ 37833	Cebus apella	NCBITAXON	NCBITaxon:9515	skull	UBERON	UBERON:0003129	adult organism	UBERON	UBERON:0007023	male	PATO	PATO:0000384	Primate selection	MCZ 37833 skull	skull	adult
MCZ 38018	Pan paniscus	NCBITAXON	NCBITaxon:9597	skull	UBERON	UBERON:0003129	adult organism	UBERON	UBERON:0007023	female	PATO	PATO:0000383	Primate selection	MCZ 38018 skull	skull	adult
MCZ 38019	Pan paniscus	NCBITAXON	NCBITaxon:9597	skull	UBERON	UBERON:0003129	adult organism	UBERON	UBERON:0007023	female	PATO	PATO:0000383	Primate selection	MCZ 38019 skull	skull	adult
MCZ 38020	Pan paniscus	NCBITAXON	NCBITaxon:9597	skull	UBERON	UBERON:0003129	adult organism	UBERON	UBERON:0007023	female	PATO	PATO:0000383	Primate selection	MCZ 38020 skull	skull	adult
MCZ 38083	Colobus badius	NCBITAXON	NCBITaxon:164648	skull	UBERON	UBERON:0003129	juvenile stage	UBERON	UBERON:0034919	female	PATO	PATO:0000383	Primate selection	MCZ 38083 skull	skull	juvenile
MCZ 38326	Gorilla gorilla gorilla	NCBITAXON	NCBITaxon:9595	cranium	UBERON	UBERON:0003128	adult organism	UBERON	UBERON:0007023	female	PATO	PATO:0000383	Primate selection	MCZ 38326 cranium	cranium	adult
MCZ 38875	Galago senegalensis	NCBITAXON	NCBITaxon:9465	skull	UBERON	UBERON:0003129	adult organism	UBERON	UBERON:0007023	female	PATO	PATO:0000383	Primate selection	MCZ 38875 skull	skull	adult
MCZ 38912	Galago senegalensis	NCBITAXON	NCBITaxon:9465	skull	UBERON	UBERON:0003129	adult organism	UBERON	UBERON:0007023	male	PATO	PATO:0000384	Primate selection	MCZ 38912 skull	skull	adult
MCZ 38915	Galago senegalensis	NCBITAXON	NCBITaxon:9465	skull	UBERON	UBERON:0003129	adult organism	UBERON	UBERON:0007023	female	PATO	PATO:0000383	Primate selection	MCZ 38915 skull	skull	adult
MCZ 39073	Callicebus moloch	NCBITAXON	NCBITaxon:9523	skull	UBERON	UBERON:0003129	adult organism	UBERON	UBERON:0007023	male	PATO	PATO:0000384	Primate selection	MCZ 39073 skull	skull	adult
MCZ 39375	Cercopithecus mitis	NCBITAXON	NCBITaxon:36225	skull	UBERON	UBERON:0003129	juvenile stage	UBERON	UBERON:0034919				Primate selection	MCZ 39375 skull	skull	juvenile
MCZ 39388	Cercocebus albigena	NCBITAXON	NCBITaxon:75567	skull	UBERON	UBERON:0003129	juvenile stage	UBERON	UBERON:0034919	male	PATO	PATO:0000384	Primate selection	MCZ 39388 skull	skull	juvenile
MCZ 39389	Cercopithecus mitis	NCBITAXON	NCBITaxon:36225	skull	UBERON	UBERON:0003129	adult organism	UBERON	UBERON:0007023	female	PATO	PATO:0000383	Primate selection	MCZ 39389 skull	skull	adult
MCZ 39390	Cercopithecus mitis	NCBITAXON	NCBITaxon:36225	skull	UBERON	UBERON:0003129	adult organism	UBERON	UBERON:0007023				Primate selection	MCZ 39390 skull	skull	adult
MCZ 39395	Cercocebus albigena	NCBITAXON	NCBITaxon:75567	skull	UBERON	UBERON:0003129	adult organism	UBERON	UBERON:0007023	male	PATO	PATO:0000384	Primate selection	MCZ 39395 skull	skull	adult
MCZ 39396	Cercocebus albigena	NCBITAXON	NCBITaxon:75567	skull	UBERON	UBERON:0003129	adult organism	UBERON	UBERON:0007023	male	PATO	PATO:0000384	Primate selection	MCZ 39396 skull	skull	adult
MCZ 39402	Cercocebus albigena	NCBITAXON	NCBITaxon:75567	skull	UBERON	UBERON:0003129	adult organism	UBERON	UBERON:0007023	male	PATO	PATO:0000384	Primate selection	MCZ 39402 skull	skull	adult
MCZ 39562	Callicebus moloch	NCBITAXON	NCBITaxon:9523	skull	UBERON	UBERON:0003129							Primate selection	MCZ 39562 skull	skull
MCZ 39563	Callicebus moloch	NCBITAXON	NCBITaxon:9523	skull	UBERON	UBERON:0003129	adult organism	UBERON	UBERON:0007023	male	PATO	PATO:0000384	Primate selection	MCZ 39563 skull	skull	adult
MCZ 39571	Aotus trivirgatus	NCBITAXON	NCBITaxon:9505	skull	UBERON	UBERON:0003129	adult organism	UBERON	UBERON:0007023	female	PATO	PATO:0000383	Primate selection	MCZ 39571 skull	skull	adult
MCZ 41090	Cebus apella	NCBITAXON	NCBITaxon:9515	skull	UBERON	UBERON:0003129	adult organism	UBERON	UBERON:0007023	female	PATO	PATO:0000383	Primate selection	MCZ 41090 skull	skull	adult
MCZ 41167	Macaca fascicularis	NCBITAXON	NCBITaxon:9541	skull	UBERON	UBERON:0003129	adult organism	UBERON	UBERON:0007023	male	PATO	PATO:0000384	Primate selection	MCZ 41167 skull	skull	adult
MCZ 41411	Hylobates lar	NCBITAXON	NCBITaxon:9580	humerus	UBERON	UBERON:0000976	adult organism	UBERON	UBERON:0007023	female	PATO	PATO:0000383	Primate selection	MCZ 41411 humerus	humerus	adult
MCZ 41412	Hylobates lar	NCBITAXON	NCBITaxon:9580	humerus	UBERON	UBERON:0000976	adult organism	UBERON	UBERON:0007023	female	PATO	PATO:0000383	Primate selection	MCZ 41412 humerus	humerus	adult
MCZ 41414	Hylobates lar	NCBITAXON	NCBITaxon:9580	humerus	UBERON	UBERON:0000976	adult organism	UBERON	UBERON:0007023	female	PATO	PATO:0000383	Primate selection	MCZ 41414 humerus	humerus	adult
MCZ 41416	Hylobates lar	NCBITAXON	NCBITaxon:9580	humerus	UBERON	UBERON:0000976	adult organism	UBERON	UBERON:0007023	female	PATO	PATO:0000383	Primate selection	MCZ 41416 humerus	humerus	adult
MCZ 41418	Hylobates lar	NCBITAXON	NCBITaxon:9580	humerus	UBERON	UBERON:0000976	adult organism	UBERON	UBERON:0007023	female	PATO	PATO:0000383	Primate selection	MCZ 41418 humerus	humerus	adult
MCZ 41421	Hylobates lar	NCBITAXON	NCBITaxon:9580	humerus	UBERON	UBERON:0000976	adult organism	UBERON	UBERON:0007023	female	PATO	PATO:0000383	Primate selection	MCZ 41421 humerus	humerus	adult
MCZ 41424	Hylobates lar	NCBITAXON	NCBITaxon:9580	humerus	UBERON	UBERON:0000976	adult organism	UBERON	UBERON:0007023	female	PATO	PATO:0000383	Primate selection	MCZ 41424 humerus	humerus	adult
MCZ 41436	Hylobates lar	NCBITAXON	NCBITaxon:9580	humerus	UBERON	UBERON:0000976	adult organism	UBERON	UBERON:0007023	female	PATO	PATO:0000383	Primate selection	MCZ 41436 humerus	humerus	adult
MCZ 41440	Hylobates lar	NCBITAXON	NCBITaxon:9580	humerus	UBERON	UBERON:0000976	adult organism	UBERON	UBERON:0007023	female	PATO	PATO:0000383	Primate selection	MCZ 41440 humerus	humerus	adult
MCZ 41449	Hylobates lar	NCBITAXON	NCBITaxon:9580	humerus	UBERON	UBERON:0000976	adult organism	UBERON	UBERON:0007023	female	PATO	PATO:0000383	Primate selection	MCZ 41449 humerus	humerus	adult
MCZ 41452	Hylobates lar	NCBITAXON	NCBITaxon:9580	skull	UBERON	UBERON:0003129	juvenile stage	UBERON	UBERON:0034919	female	PATO	PATO:0000383	Primate selection	MCZ 41452 skull	skull	juvenile
MCZ 41454	Hylobates lar	NCBITAXON	NCBITaxon:9580	humerus	UBERON	UBERON:0000976	adult organism	UBERON	UBERON:0007023	female	PATO	PATO:0000383	Primate selection	MCZ 41454 humerus	humerus	adult
MCZ 41455	Hylobates lar	NCBITAXON	NCBITaxon:9580	humerus	UBERON	UBERON:0000976	adult organism	UBERON	UBERON:0007023	female	PATO	PATO:0000383	Primate selection	MCZ 41455 humerus	humerus	adult
MCZ 41457	Hylobates lar	NCBITAXON	NCBITaxon:9580	humerus	UBERON	UBERON:0000976	adult organism	UBERON	UBERON:0007023	male	PATO	PATO:0000384	Primate selection	MCZ 41457 humerus	humerus	adult
MCZ 41458	Hylobates lar	NCBITAXON	NCBITaxon:9580	humerus	UBERON	UBERON:0000976	adult organism	UBERON	UBERON:0007023	female	PATO	PATO:0000383	Primate selection	MCZ 41458 humerus	humerus	adult
MCZ 41460	Hylobates lar	NCBITAXON	NCBITaxon:9580	humerus	UBERON	UBERON:0000976	adult organism	UBERON	UBERON:0007023	female	PATO	PATO:0000383	Primate selection	MCZ 41460 humerus	humerus	adult
MCZ 41463	Hylobates lar	NCBITAXON	NCBITaxon:9580	humerus	UBERON	UBERON:0000976	adult organism	UBERON	UBERON:0007023	female	PATO	PATO:0000383	Primate selection	MCZ 41463 humerus	humerus	adult
MCZ 41469	Hylobates lar	NCBITAXON	NCBITaxon:9580	humerus	UBERON	UBERON:0000976	adult organism	UBERON	UBERON:0007023	female	PATO	PATO:0000383	Primate selection	MCZ 41469 humerus	humerus	adult
MCZ 41493	Hylobates lar	NCBITAXON	NCBITaxon:9580	humerus	UBERON	UBERON:0000976	adult organism	UBERON	UBERON:0007023	female	PATO	PATO:0000383	Primate selection	MCZ 41493 humerus	humerus	adult
MCZ 41554	Nasalis larvatus	NCBITAXON	NCBITaxon:43780	skull	UBERON	UBERON:0003129	adult organism	UBERON	UBERON:0007023	female	PATO	PATO:0000383	Primate selection	MCZ 41554 skull	skull	adult
MCZ 41555	Nasalis larvatus	NCBITAXON	NCBITaxon:43780	skull	UBERON	UBERON:0003129	adult organism	UBERON	UBERON:0007023	female	PATO	PATO:0000383	Primate selection	MCZ 41555 skull	skull	adult
MCZ 41556	Nasalis larvatus	NCBITAXON	NCBITaxon:43780	skull	UBERON	UBERON:0003129	juvenile stage	UBERON	UBERON:0034919	female	PATO	PATO:0000383	Primate selection	MCZ 41556 skull	skull	juvenile
MCZ 41559	Nasalis larvatus	NCBITAXON	NCBITaxon:43780	skull	UBERON	UBERON:0003129	adult organism	UBERON	UBERON:0007023	female	PATO	PATO:0000383	Primate selection	MCZ 41559 skull	skull	adult
MCZ 41560	Nasalis larvatus	NCBITAXON	NCBITaxon:43780	skull	UBERON	UBERON:0003129	adult organism	UBERON	UBERON:0007023	female	PATO	PATO:0000383	Primate selection	MCZ 41560 skull	skull	adult
MCZ 41562	Nasalis larvatus	NCBITAXON	NCBITaxon:43780	skull	UBERON	UBERON:0003129	adult organism	UBERON	UBERON:0007023	female	PATO	PATO:0000383	Primate selection	MCZ 41562 skull	skull	adult
MCZ 41567	Saguinus	NCBITAXON	NCBITaxon:100754	skull	UBERON	UBERON:0003129	adult organism	UBERON	UBERON:0007023	female	PATO	PATO:0000383	Primate selection	MCZ 41567 skull	skull	adult
MCZ 41568	Saguinus	NCBITAXON	NCBITaxon:100754	skull	UBERON	UBERON:0003129	adult organism	UBERON	UBERON:0007023	male	PATO	PATO:0000384	Primate selection	MCZ 41568 skull	skull	adult
MCZ 42620	Perodicticus potto	NCBITAXON	NCBITaxon:9472	skull	UBERON	UBERON:0003129	adult organism	UBERON	UBERON:0007023	female	PATO	PATO:0000383	Primate selection	MCZ 42620 skull	skull	adult
MCZ 42621	Perodicticus potto	NCBITAXON	NCBITaxon:9472	skull	UBERON	UBERON:0003129	adult organism	UBERON	UBERON:0007023	male	PATO	PATO:0000384	Primate selection	MCZ 42621 skull	skull	adult
MCZ 42622	Perodicticus potto	NCBITAXON	NCBITaxon:9472	skull	UBERON	UBERON:0003129	adult organism	UBERON	UBERON:0007023	male	PATO	PATO:0000384	Primate selection	MCZ 42622 skull	skull	adult
MCZ 42623	Perodicticus potto	NCBITAXON	NCBITaxon:9472	skull	UBERON	UBERON:0003129	adult organism	UBERON	UBERON:0007023	male	PATO	PATO:0000384	Primate selection	MCZ 42623 skull	skull	adult
MCZ 43484	Saimiri sciureus	NCBITAXON	NCBITaxon:9521	skull	UBERON	UBERON:0003129	juvenile stage	UBERON	UBERON:0034919				Primate selection	MCZ 43484 skull	skull	juvenile
MCZ 44132	Galago senegalensis	NCBITAXON	NCBITaxon:9465	skull	UBERON	UBERON:0003129	adult organism	UBERON	UBERON:0007023	male	PATO	PATO:0000384	Primate selection	MCZ 44132 skull	skull	adult
MCZ 44134	Galago senegalensis	NCBITAXON	NCBITaxon:9465	skull	UBERON	UBERON:0003129	adult organism	UBERON	UBERON:0007023	male	PATO	PATO:0000384	Primate selection	MCZ 44134 skull	skull	adult
MCZ 44264	Cercopithecus mitis	NCBITAXON	NCBITaxon:36225	skull	UBERON	UBERON:0003129	adult organism	UBERON	UBERON:0007023	female	PATO	PATO:0000383	Primate selection	MCZ 44264 skull	skull	adult
MCZ 44268	Cercopithecus mitis	NCBITAXON	NCBITaxon:36225	skull	UBERON	UBERON:0003129	adult organism	UBERON	UBERON:0007023	female	PATO	PATO:0000383	Primate selection	MCZ 44268 skull	skull	adult
MCZ 44274	Cercopithecus mitis	NCBITAXON	NCBITaxon:36225	skull	UBERON	UBERON:0003129	adult organism	UBERON	UBERON:0007023	female	PATO	PATO:0000383	Primate selection	MCZ 44274 skull	skull	adult
MCZ 44839	Microcebus murinus	NCBITAXON	NCBITaxon:30608	skull	UBERON	UBERON:0003129	adult organism	UBERON	UBERON:0007023				Primate selection	MCZ 44839 skull	skull	adult
MCZ 44840	Microcebus murinus	NCBITAXON	NCBITaxon:30608	skull	UBERON	UBERON:0003129	adult organism	UBERON	UBERON:0007023	male	PATO	PATO:0000384	Primate selection	MCZ 44840 skull	skull	adult
MCZ 44842	Microcebus murinus	NCBITAXON	NCBITaxon:30608	skull	UBERON	UBERON:0003129	adult organism	UBERON	UBERON:0007023	female	PATO	PATO:0000383	Primate selection	MCZ 44842 skull	skull	adult
MCZ 44843	Microcebus murinus	NCBITAXON	NCBITaxon:30608	skull	UBERON	UBERON:0003129	adult organism	UBERON	UBERON:0007023	female	PATO	PATO:0000383	Primate selection	MCZ 44843 skull	skull	adult
MCZ 44847	Microcebus murinus	NCBITAXON	NCBITaxon:30608	skull	UBERON	UBERON:0003129							Primate selection	MCZ 44847 skull	skull
MCZ 44854	Propithecus verreauxi	NCBITAXON	NCBITaxon:34825	skull	UBERON	UBERON:0003129	adult organism	UBERON	UBERON:0007023	male	PATO	PATO:0000384	Primate selection	MCZ 44854 skull	skull	adult
MCZ 44855	Propithecus diadema	NCBITAXON	NCBITaxon:83281	skull	UBERON	UBERON:0003129	adult organism	UBERON	UBERON:0007023				Primate selection	MCZ 44855 skull	skull	adult
MCZ 44856	Propithecus verreauxi	NCBITAXON	NCBITaxon:34825	skull	UBERON	UBERON:0003129	adult organism	UBERON	UBERON:0007023				Primate selection	MCZ 44856 skull	skull	adult
MCZ 44877	Avahi laniger	NCBITAXON	NCBITaxon:122246	skull	UBERON	UBERON:0003129	adult organism	UBERON	UBERON:0007023	female	PATO	PATO:0000383	Primate selection	MCZ 44877 skull	skull	adult
MCZ 44878	Avahi laniger	NCBITAXON	NCBITaxon:122246	skull	UBERON	UBERON:0003129	adult organism	UBERON	UBERON:0007023	male	PATO	PATO:0000384	Primate selection	MCZ 44878 skull	skull	adult
MCZ 44879	Avahi laniger	NCBITAXON	NCBITaxon:122246	skull	UBERON	UBERON:0003129	adult organism	UBERON	UBERON:0007023				Primate selection	MCZ 44879 skull	skull	adult
MCZ 44886	Eulemur fulvus rufus	NCBITAXON	NCBITaxon:859983	skull	UBERON	UBERON:0003129	adult organism	UBERON	UBERON:0007023				Primate selection	MCZ 44886 skull	skull	adult
MCZ 44887	Eulemur fulvus collaris	NCBITAXON	NCBITaxon:47178	skull	UBERON	UBERON:0003129	adult organism	UBERON	UBERON:0007023				Primate selection	MCZ 44887 skull	skull	adult
MCZ 44889	Eulemur fulvus collaris	NCBITAXON	NCBITaxon:47178	skull	UBERON	UBERON:0003129	adult organism	UBERON	UBERON:0007023				Primate selection	MCZ 44889 skull	skull	adult
MCZ 44892	Eulemur fulvus collaris	NCBITAXON	NCBITaxon:47178	skull	UBERON	UBERON:0003129	juvenile stage	UBERON	UBERON:0034919	male	PATO	PATO:0000384	Primate selection	MCZ 44892 skull	skull	juvenile
MCZ 44893	Eulemur fulvus collaris	NCBITAXON	NCBITaxon:47178	skull	UBERON	UBERON:0003129	juvenile stage	UBERON	UBERON:0034919	male	PATO	PATO:0000384	Primate selection	MCZ 44893 skull	skull	juvenile
MCZ 44895	Eulemur fulvus collaris	NCBITAXON	NCBITaxon:47178	skull	UBERON	UBERON:0003129	adult organism	UBERON	UBERON:0007023	male	PATO	PATO:0000384	Primate selection	MCZ 44895 skull	skull	adult
MCZ 44896	Eulemur fulvus collaris	NCBITAXON	NCBITaxon:47178	skull	UBERON	UBERON:0003129	adult organism	UBERON	UBERON:0007023	female	PATO	PATO:0000383	Primate selection	MCZ 44896 skull	skull	adult
MCZ 44903	Lemur catta	NCBITAXON	NCBITaxon:9447	skull	UBERON	UBERON:0003129	adult organism	UBERON	UBERON:0007023				Primate selection	MCZ 44903 skull	skull	adult
MCZ 44904	Lemur catta	NCBITAXON	NCBITaxon:9447	skull	UBERON	UBERON:0003129	adult organism	UBERON	UBERON:0007023				Primate selection	MCZ 44904 skull	skull	adult
MCZ 44905	Varecia variegata variegata	NCBITAXON	NCBITaxon:87289	skull	UBERON	UBERON:0003129	adult organism	UBERON	UBERON:0007023	male	PATO	PATO:0000384	Primate selection	MCZ 44905 skull	skull	adult
MCZ 44906	Varecia variegata variegata	NCBITAXON	NCBITaxon:87289	skull	UBERON	UBERON:0003129	adult organism	UBERON	UBERON:0007023	female	PATO	PATO:0000383	Primate selection	MCZ 44906 skull	skull	adult
MCZ 44907	Varecia variegata	NCBITAXON	NCBITaxon:9455	skull	UBERON	UBERON:0003129	adult organism	UBERON	UBERON:0007023				Primate selection	MCZ 44907 skull	skull	adult
MCZ 44909	Varecia variegata	NCBITAXON	NCBITaxon:9455	skull	UBERON	UBERON:0003129	adult organism	UBERON	UBERON:0007023				Primate selection	MCZ 44909 skull	skull	adult
MCZ 44911	Hapalemur griseus	NCBITAXON	NCBITaxon:13557	skull	UBERON	UBERON:0003129	adult organism	UBERON	UBERON:0007023	female	PATO	PATO:0000383	Primate selection	MCZ 44911 skull	skull	adult
MCZ 44913	Hapalemur griseus	NCBITAXON	NCBITaxon:13557	skull	UBERON	UBERON:0003129	adult organism	UBERON	UBERON:0007023	male	PATO	PATO:0000384	Primate selection	MCZ 44913 skull	skull	adult
MCZ 44918	Hapalemur griseus	NCBITAXON	NCBITaxon:13557	skull	UBERON	UBERON:0003129	adult organism	UBERON	UBERON:0007023				Primate selection	MCZ 44918 skull	skull	adult
MCZ 44921	Hapalemur griseus	NCBITAXON	NCBITaxon:13557	skull	UBERON	UBERON:0003129	adult organism	UBERON	UBERON:0007023				Primate selection	MCZ 44921 skull	skull	adult
MCZ 44922	Hapalemur griseus	NCBITAXON	NCBITaxon:13557	skull	UBERON	UBERON:0003129	adult organism	UBERON	UBERON:0007023				Primate selection	MCZ 44922 skull	skull	adult
MCZ 44923	Hapalemur griseus	NCBITAXON	NCBITaxon:13557	skull	UBERON	UBERON:0003129	adult organism	UBERON	UBERON:0007023	female	PATO	PATO:0000383	Primate selection	MCZ 44923 skull	skull	adult
MCZ 45125	Microcebus murinus	NCBITAXON	NCBITaxon:30608	skull	UBERON	UBERON:0003129	adult organism	UBERON	UBERON:0007023				Primate selection	MCZ 45125 skull	skull	adult
MCZ 46143	Euoticus elegantulus	NCBITAXON	NCBITaxon:261736	skull	UBERON	UBERON:0003129	adult organism	UBERON	UBERON:0007023	male	PATO	PATO:0000384	Primate selection	MCZ 46143 skull	skull	adult
MCZ 46325	Gorilla gorilla gorilla	NCBITAXON	NCBITaxon:9595	cranium	UBERON	UBERON:0003128	adult organism	UBERON	UBERON:0007023	female	PATO	PATO:0000383	Primate selection	MCZ 46325 cranium	cranium	adult
MCZ 46368	Colobus polykomos	NCBITAXON	NCBITaxon:9572	skull	UBERON	UBERON:0003129	adult organism	UBERON	UBERON:0007023	female	PATO	PATO:0000383	Primate selection	MCZ 46368 skull	skull	adult
MCZ 46414	Pan troglodytes	NCBITAXON	NCBITaxon:9598	cranium	UBERON	UBERON:0003128	juvenile stage	UBERON	UBERON:0034919				Primate selection	MCZ 46414 cranium	cranium	juvenile
MCZ 46415	Pan troglodytes	NCBITAXON	NCBITaxon:9598	cranium	UBERON	UBERON:0003128	juvenile stage	UBERON	UBERON:0034919				Primate selection	MCZ 46415 cranium	cranium	juvenile
MCZ 46416	Pan troglodytes	NCBITAXON	NCBITaxon:9598	skull	UBERON	UBERON:0003129	adult organism	UBERON	UBERON:0007023	female	PATO	PATO:0000383	Primate selection	MCZ 46416 skull	skull	adult
MCZ 47007	Colobus polykomos	NCBITAXON	NCBITaxon:9572	skull	UBERON	UBERON:0003129	adult organism	UBERON	UBERON:0007023	male	PATO	PATO:0000384	Primate selection	MCZ 47007 skull	skull	adult
MCZ 47015	Erythrocebus patas pyrrhonotus	NCBITAXON	NCBITaxon:9538	skull	UBERON	UBERON:0003129	adult organism	UBERON	UBERON:0007023	male	PATO	PATO:0000384	Primate selection	MCZ 47015 skull	skull	adult
MCZ 47016	Erythrocebus patas pyrrhonotus	NCBITAXON	NCBITaxon:9538	skull	UBERON	UBERON:0003129	adult organism	UBERON	UBERON:0007023	male	PATO	PATO:0000384	Primate selection	MCZ 47016 skull	skull	adult
MCZ 47017	Erythrocebus patas pyrrhonotus	NCBITAXON	NCBITaxon:9538	skull	UBERON	UBERON:0003129	juvenile stage	UBERON	UBERON:0034919	female	PATO	PATO:0000383	Primate selection	MCZ 47017 skull	skull	juvenile
MCZ 47018	Erythrocebus patas	NCBITAXON	NCBITaxon:9538	skull	UBERON	UBERON:0003129	adult organism	UBERON	UBERON:0007023	female	PATO	PATO:0000383	Primate selection	MCZ 47018 skull	skull	adult
MCZ 49006	Gorilla gorilla gorilla	NCBITAXON	NCBITaxon:9595	cranium	UBERON	UBERON:0003128	juvenile stage	UBERON	UBERON:0034919	female	PATO	PATO:0000383	Primate selection	MCZ 49006 cranium	cranium	juvenile
MCZ 49635	Cebus apella	NCBITAXON	NCBITaxon:9515	skull	UBERON	UBERON:0003129	adult organism	UBERON	UBERON:0007023	male	PATO	PATO:0000384	Primate selection	MCZ 49635 skull	skull	adult
MCZ 5016	Propithecus diadema	NCBITAXON	NCBITaxon:83281	skull	UBERON	UBERON:0003129	adult organism	UBERON	UBERON:0007023				Primate selection	MCZ 5016 skull	skull	adult
MCZ 5057	Pithecia monachus	NCBITAXON	NCBITaxon:595220	skull	UBERON	UBERON:0003129							Primate selection	MCZ 5057 skull	skull
MCZ 5071	Aotus trivirgatus	NCBITAXON	NCBITaxon:9505	skull	UBERON	UBERON:0003129							Primate selection	MCZ 5071 skull	skull
MCZ 50958	Pongo pygmaeus	NCBITAXON	NCBITaxon:9600	mandible	UBERON	UBERON:0001684	adult organism	UBERON	UBERON:0007023	female	PATO	PATO:0000383	Primate selection	MCZ 50958 mandible	mandible	adult
MCZ 5118	Nycticebus coucang	NCBITAXON	NCBITaxon:9470	skull	UBERON	UBERON:0003129	adult organism	UBERON	UBERON:0007023				Primate selection	MCZ 5118 skull	skull	adult
MCZ 52557	Saguinus	NCBITAXON	NCBITaxon:100754	skull	UBERON	UBERON:0003129	adult organism	UBERON	UBERON:0007023	male	PATO	PATO:0000384	Primate selection	MCZ 52557 skull	skull	adult
MCZ 52558	Saguinus	NCBITAXON	NCBITaxon:100754	skull	UBERON	UBERON:0003129	adult organism	UBERON	UBERON:0007023	female	PATO	PATO:0000383	Primate selection	MCZ 52558 skull	skull	adult
MCZ 52608	Aotus trivirgatus	NCBITAXON	NCBITaxon:9505	skull	UBERON	UBERON:0003129	adult organism	UBERON	UBERON:0007023	male	PATO	PATO:0000384	Primate selection	MCZ 52608 skull	skull	adult
MCZ 52614	Saguinus	NCBITAXON	NCBITaxon:100754	skull	UBERON	UBERON:0003129	adult organism	UBERON	UBERON:0007023	male	PATO	PATO:0000384	Primate selection	MCZ 52614 skull	skull	adult
MCZ 52615	Saguinus	NCBITAXON	NCBITaxon:100754	skull	UBERON	UBERON:0003129	adult organism	UBERON	UBERON:0007023	female	PATO	PATO:0000383	Primate selection	MCZ 52615 skull	skull	adult
MCZ 5323	Alouatta palliata	NCBITAXON	NCBITaxon:30589	skull	UBERON	UBERON:0003129	adult organism	UBERON	UBERON:0007023	female	PATO	PATO:0000383	Primate selection	MCZ 5323 skull	skull	adult
MCZ 5324	Alouatta palliata	NCBITAXON	NCBITaxon:30589	skull	UBERON	UBERON:0003129	adult organism	UBERON	UBERON:0007023	female	PATO	PATO:0000383	Primate selection	MCZ 5324 skull	skull	adult
MCZ 5325	Alouatta palliata	NCBITAXON	NCBITaxon:30589	skull	UBERON	UBERON:0003129	adult organism	UBERON	UBERON:0007023	female	PATO	PATO:0000383	Primate selection	MCZ 5325 skull	skull	adult
MCZ 5327	Alouatta palliata	NCBITAXON	NCBITaxon:30589	skull	UBERON	UBERON:0003129	adult organism	UBERON	UBERON:0007023	female	PATO	PATO:0000383	Primate selection	MCZ 5327 skull	skull	adult
MCZ 5328	Alouatta palliata	NCBITAXON	NCBITaxon:30589	skull	UBERON	UBERON:0003129	adult organism	UBERON	UBERON:0007023	female	PATO	PATO:0000383	Primate selection	MCZ 5328 skull	skull	adult
MCZ 5329	Alouatta palliata	NCBITAXON	NCBITaxon:30589	skull	UBERON	UBERON:0003129	adult organism	UBERON	UBERON:0007023	female	PATO	PATO:0000383	Primate selection	MCZ 5329 skull	skull	adult
MCZ 5331	Alouatta palliata	NCBITAXON	NCBITaxon:30589	skull	UBERON	UBERON:0003129	adult organism	UBERON	UBERON:0007023	female	PATO	PATO:0000383	Primate selection	MCZ 5331 skull	skull	adult
MCZ 5332	Cebus capucinus	NCBITAXON	NCBITaxon:9516	skull	UBERON	UBERON:0003129	adult organism	UBERON	UBERON:0007023				Primate selection	MCZ 5332 skull	skull	adult
MCZ 5336	Ateles geoffroyi	NCBITAXON	NCBITaxon:9509	skull	UBERON	UBERON:0003129	adult organism	UBERON	UBERON:0007023				Primate selection	MCZ 5336 skull	skull	adult
MCZ 5338	Ateles geoffroyi	NCBITAXON	NCBITaxon:9509	skull	UBERON	UBERON:0003129	adult organism	UBERON	UBERON:0007023				Primate selection	MCZ 5338 skull	skull	adult
MCZ 5340	Ateles geoffroyi	NCBITAXON	NCBITaxon:9509	skull	UBERON	UBERON:0003129	adult organism	UBERON	UBERON:0007023	male	PATO	PATO:0000384	Primate selection	MCZ 5340 skull	skull	adult
MCZ 5344	Ateles geoffroyi	NCBITAXON	NCBITaxon:9509	skull	UBERON	UBERON:0003129	adult organism	UBERON	UBERON:0007023				Primate selection	MCZ 5344 skull	skull	adult
MCZ 5345	Ateles geoffroyi	NCBITAXON	NCBITaxon:9509	skull	UBERON	UBERON:0003129	adult organism	UBERON	UBERON:0007023				Primate selection	MCZ 5345 skull	skull	adult
MCZ 5346	Ateles geoffroyi	NCBITAXON	NCBITaxon:9509	skull	UBERON	UBERON:0003129	adult organism	UBERON	UBERON:0007023				Primate selection	MCZ 5346 skull	skull	adult
MCZ 5348	Ateles geoffroyi	NCBITAXON	NCBITaxon:9509	skull	UBERON	UBERON:0003129	adult organism	UBERON	UBERON:0007023				Primate selection	MCZ 5348 skull	skull	adult
MCZ 5349	Ateles geoffroyi	NCBITAXON	NCBITaxon:9509	skull	UBERON	UBERON:0003129	adult organism	UBERON	UBERON:0007023				Primate selection	MCZ 5349 skull	skull	adult
MCZ 5350	Ateles geoffroyi	NCBITAXON	NCBITaxon:9509	skull	UBERON	UBERON:0003129	adult organism	UBERON	UBERON:0007023				Primate selection	MCZ 5350 skull	skull	adult
MCZ 5351	Ateles geoffroyi	NCBITAXON	NCBITaxon:9509	skull	UBERON	UBERON:0003129	adult organism	UBERON	UBERON:0007023	female	PATO	PATO:0000383	Primate selection	MCZ 5351 skull	skull	adult
MCZ 5352	Ateles geoffroyi	NCBITAXON	NCBITaxon:9509	skull	UBERON	UBERON:0003129	adult organism	UBERON	UBERON:0007023				Primate selection	MCZ 5352 skull	skull	adult
MCZ 5353	Ateles geoffroyi	NCBITAXON	NCBITaxon:9509	skull	UBERON	UBERON:0003129	adult organism	UBERON	UBERON:0007023				Primate selection	MCZ 5353 skull	skull	adult
MCZ 5354	Ateles geoffroyi	NCBITAXON	NCBITaxon:9509	skull	UBERON	UBERON:0003129	adult organism	UBERON	UBERON:0007023				Primate selection	MCZ 5354 skull	skull	adult
MCZ 5355	Ateles geoffroyi	NCBITAXON	NCBITaxon:9509	skull	UBERON	UBERON:0003129	adult organism	UBERON	UBERON:0007023				Primate selection	MCZ 5355 skull	skull	adult
MCZ 5547	Miopithecus talapoin	NCBITAXON	NCBITaxon:36231	skull	UBERON	UBERON:0003129	adult organism	UBERON	UBERON:0007023				Primate selection	MCZ 5547 skull	skull	adult
MCZ 58139	Varecia variegata rubra	NCBITAXON	NCBITaxon:554167	skull	UBERON	UBERON:0003129	juvenile stage	UBERON	UBERON:0034919	female	PATO	PATO:0000383	Primate selection	MCZ 58139 skull	skull	juvenile
MCZ 59274	Varecia variegata variegata	NCBITAXON	NCBITaxon:87289	skull	UBERON	UBERON:0003129	adult organism	UBERON	UBERON:0007023	male	PATO	PATO:0000384	Primate selection	MCZ 59274 skull	skull	adult
MCZ 59277	Varecia variegata rubra	NCBITAXON	NCBITaxon:554167	skull	UBERON	UBERON:0003129	juvenile stage	UBERON	UBERON:0034919				Primate selection	MCZ 59277 skull	skull	juvenile
MCZ 6001	Alouatta palliata	NCBITAXON	NCBITaxon:30589	skull	UBERON	UBERON:0003129	adult organism	UBERON	UBERON:0007023	female	PATO	PATO:0000383	Primate selection	MCZ 6001 skull	skull	adult
MCZ 6028	Chiropotes satanas	NCBITAXON	NCBITaxon:9525	skull	UBERON	UBERON:0003129	adult organism	UBERON	UBERON:0007023				Primate selection	MCZ 6028 skull	skull	adult
MCZ 61273	Macaca fuscata	NCBITAXON	NCBITaxon:9542	skull	UBERON	UBERON:0003129	adult organism	UBERON	UBERON:0007023	male	PATO	PATO:0000384	Primate selection	MCZ 61273 skull	skull	adult
MCZ 61414	Macaca mulatta	NCBITAXON	NCBITaxon:9544	skull	UBERON	UBERON:0003129	adult organism	UBERON	UBERON:0007023	male	PATO	PATO:0000384	Primate selection	MCZ 61414 skull	skull	adult
MCZ 6209	Cercocebus albigena	NCBITAXON	NCBITaxon:75567	skull	UBERON	UBERON:0003129	adult organism	UBERON	UBERON:0007023	female	PATO	PATO:0000383	Primate selection	MCZ 6209 skull	skull	adult
MCZ 6244	Pan troglodytes	NCBITAXON	NCBITaxon:9598	cranium	UBERON	UBERON:0003128	adult organism	UBERON	UBERON:0007023	female	PATO	PATO:0000383	Primate selection	MCZ 6244 cranium	cranium	adult
MCZ 62639	Cercocebus torquatus	NCBITAXON	NCBITaxon:9530	skull	UBERON	UBERON:0003129	juvenile stage	UBERON	UBERON:0034919	female	PATO	PATO:0000383	Primate selection	MCZ 62639 skull	skull	juvenile
MCZ 6291	Hapalemur griseus	NCBITAXON	NCBITaxon:13557	skull	UBERON	UBERON:0003129	adult organism	UBERON	UBERON:0007023				Primate selection	MCZ 6291 skull	skull	adult
MCZ 6367	Macaca mulatta	NCBITAXON	NCBITaxon:9544	skull	UBERON	UBERON:0003129	juvenile stage	UBERON	UBERON:0034919				Primate selection	MCZ 6367 skull	skull	juvenile
MCZ 6377	Therapithecus gelada	NCBITAXON	NCBITaxon:9565	skull	UBERON	UBERON:0003129	juvenile stage	UBERON	UBERON:0034919				Primate selection	MCZ 6377 skull	skull	juvenile
MCZ 64170	Galago alleni	NCBITAXON	NCBITaxon:34830	skull	UBERON	UBERON:0003129	adult organism	UBERON	UBERON:0007023				Primate selection	MCZ 64170 skull	skull	adult
MCZ 6923	Perodicticus potto	NCBITAXON	NCBITaxon:9472	skull	UBERON	UBERON:0003129	adult organism	UBERON	UBERON:0007023				Primate selection	MCZ 6923 skull	skull	adult
MCZ 7072	Macaca sylvanus	NCBITAXON	NCBITaxon:9546	skull	UBERON	UBERON:0003129	adult organism	UBERON	UBERON:0007023	male	PATO	PATO:0000384	Primate selection	MCZ 7072 skull	skull	adult
MCZ 7088	Cercopithecus mitis	NCBITAXON	NCBITaxon:36225	skull	UBERON	UBERON:0003129	adult organism	UBERON	UBERON:0007023	female	PATO	PATO:0000383	Primate selection	MCZ 7088 skull	skull	adult
MCZ 7098	Macaca sylvanus	NCBITAXON	NCBITaxon:9546	skull	UBERON	UBERON:0003129	adult organism	UBERON	UBERON:0007023	male	PATO	PATO:0000384	Primate selection	MCZ 7098 skull	skull	adult
MCZ 7165	Callithrix	NCBITAXON	NCBITaxon:9481	skull	UBERON	UBERON:0003129	adult organism	UBERON	UBERON:0007023				Primate selection	MCZ 7165 skull	skull	adult
MCZ 7317	Cebus capucinus	NCBITAXON	NCBITaxon:9516	skull	UBERON	UBERON:0003129	adult organism	UBERON	UBERON:0007023	male	PATO	PATO:0000384	Primate selection	MCZ 7317 skull	skull	adult
MCZ 7321	Cebus capucinus	NCBITAXON	NCBITaxon:9516	skull	UBERON	UBERON:0003129	adult organism	UBERON	UBERON:0007023				Primate selection	MCZ 7321 skull	skull	adult
MCZ 7322	Cebus capucinus	NCBITAXON	NCBITaxon:9516	skull	UBERON	UBERON:0003129	adult organism	UBERON	UBERON:0007023				Primate selection	MCZ 7322 skull	skull	adult
MCZ 7323	Cebus capucinus	NCBITAXON	NCBITaxon:9516	skull	UBERON	UBERON:0003129	adult organism	UBERON	UBERON:0007023				Primate selection	MCZ 7323 skull	skull	adult
MCZ 8039	Avahi laniger	NCBITAXON	NCBITaxon:122246	skull	UBERON	UBERON:0003129	adult organism	UBERON	UBERON:0007023				Primate selection	MCZ 8039 skull	skull	adult
MCZ 8041	Propithecus verreauxi coquereli	NCBITAXON	NCBITaxon:379532	skull	UBERON	UBERON:0003129	adult organism	UBERON	UBERON:0007023				Primate selection	MCZ 8041 skull	skull	adult
MCZ 8042	Propithecus diadema edwardsi	NCBITAXON	NCBITaxon:543559	skull	UBERON	UBERON:0003129	adult organism	UBERON	UBERON:0007023				Primate selection	MCZ 8042 skull	skull	adult
MCZ 8043	Lemur catta	NCBITAXON	NCBITaxon:9447	skull	UBERON	UBERON:0003129	adult organism	UBERON	UBERON:0007023				Primate selection	MCZ 8043 skull	skull	adult
MCZ 8044	Eulemur fulvus fulvus	NCBITAXON	NCBITaxon:40322	skull	UBERON	UBERON:0003129	adult organism	UBERON	UBERON:0007023				Primate selection	MCZ 8044 skull	skull	adult
MCZ 8304	Papio doguera	NCBITAXON	NCBITaxon:9555	cranium	UBERON	UBERON:0003128	adult organism	UBERON	UBERON:0007023	male	PATO	PATO:0000384	Primate selection	MCZ 8304 cranium	cranium	adult
MCZ 8461	Macaca fascicularis	NCBITAXON	NCBITaxon:9541	skull	UBERON	UBERON:0003129	juvenile stage	UBERON	UBERON:0034919				Primate selection	MCZ 8461 skull	skull	juvenile
MCZ 8466	Papio doguera	NCBITAXON	NCBITaxon:9555	skull	UBERON	UBERON:0003129	juvenile stage	UBERON	UBERON:0034919				Primate selection	MCZ 8466 skull	skull	juvenile
MCZ 8471	Alouatta palliata	NCBITAXON	NCBITaxon:30589	skull	UBERON	UBERON:0003129	juvenile stage	UBERON	UBERON:0034919				Primate selection	MCZ 8471 skull	skull	juvenile
MCZ 8472	Aotus trivirgatus	NCBITAXON	NCBITaxon:9505	skull	UBERON	UBERON:0003129	adult organism	UBERON	UBERON:0007023				Primate selection	MCZ 8472 skull	skull	adult
MCZ 8473	Lemur catta	NCBITAXON	NCBITaxon:9447	skull	UBERON	UBERON:0003129	adult organism	UBERON	UBERON:0007023				Primate selection	MCZ 8473 skull	skull	adult
MCZ 9493	Pan troglodytes	NCBITAXON	NCBITaxon:9598	skull	UBERON	UBERON:0003129	adult organism	UBERON	UBERON:0007023	female	PATO	PATO:0000383	Primate selection	MCZ 9493 skull	skull	adult
MCZ B 8042	Aotus trivirgatus	NCBITAXON	NCBITaxon:9505	skull	UBERON	UBERON:0003129	adult organism	UBERON	UBERON:0007023	female	PATO	PATO:0000383	Primate selection	MCZ B 8042 skull	skull	adult
MCZ B 8043	Aotus trivirgatus	NCBITAXON	NCBITaxon:9505	skull	UBERON	UBERON:0003129	adult organism	UBERON	UBERON:0007023	male	PATO	PATO:0000384	Primate selection	MCZ B 8043 skull	skull	adult
MCZ 14750	Gorilla gorilla gorilla	NCBITAXON	NCBITaxon:9595	mandible	UBERON	UBERON:0001684	adult organism	UBERON	UBERON:0007023	female	PATO	PATO:0000383	Primate selection	MCZ 14750 mandible	mandible	adult
MCZ 17684	Gorilla gorilla gorilla	NCBITAXON	NCBITaxon:9595	mandible	UBERON	UBERON:0001684	adult organism	UBERON	UBERON:0007023	female	PATO	PATO:0000383	Primate selection	MCZ 17684 mandible	mandible	adult
MCZ 20089	Gorilla gorilla gorilla	NCBITAXON	NCBITaxon:9595	mandible	UBERON	UBERON:0001684	juvenile stage	UBERON	UBERON:0034919	female	PATO	PATO:0000383	Primate selection	MCZ 20089 mandible	mandible	juvenile
MCZ 26850	Gorilla gorilla gorilla	NCBITAXON	NCBITaxon:9595	mandible	UBERON	UBERON:0001684	adult organism	UBERON	UBERON:0007023	female	PATO	PATO:0000383	Primate selection	MCZ 26850 mandible	mandible	adult
MCZ 37625	Gorilla gorilla gorilla	NCBITAXON	NCBITaxon:9595	mandible	UBERON	UBERON:0001684	adult organism	UBERON	UBERON:0007023	female	PATO	PATO:0000383	Primate selection	MCZ 37625 mandible	mandible	adult
MCZ 38326	Gorilla gorilla gorilla	NCBITAXON	NCBITaxon:9595	mandible	UBERON	UBERON:0001684	adult organism	UBERON	UBERON:0007023	female	PATO	PATO:0000383	Primate selection	MCZ 38326 mandible	mandible	adult
MCZ 46325	Gorilla gorilla gorilla	NCBITAXON	NCBITaxon:9595	mandible	UBERON	UBERON:0001684	adult organism	UBERON	UBERON:0007023	female	PATO	PATO:0000383	Primate selection	MCZ 46325 mandible	mandible	adult
MCZ 49006	Gorilla gorilla gorilla	NCBITAXON	NCBITaxon:9595	mandible	UBERON	UBERON:0001684	juvenile stage	UBERON	UBERON:0034919	female	PATO	PATO:0000383	Primate selection	MCZ 49006 mandible	mandible	juvenile
MCZ 41411	Hylobates lar	NCBITAXON	NCBITaxon:9580	skull	UBERON	UBERON:0003129	adult organism	UBERON	UBERON:0007023	female	PATO	PATO:0000383	Primate selection	MCZ 41411 skull	skull	adult
MCZ 41412	Hylobates lar	NCBITAXON	NCBITaxon:9580	skull	UBERON	UBERON:0003129	adult organism	UBERON	UBERON:0007023	female	PATO	PATO:0000383	Primate selection	MCZ 41412 skull	skull	adult
MCZ 41414	Hylobates lar	NCBITAXON	NCBITaxon:9580	skull	UBERON	UBERON:0003129	adult organism	UBERON	UBERON:0007023	female	PATO	PATO:0000383	Primate selection	MCZ 41414 skull	skull	adult
MCZ 41416	Hylobates lar	NCBITAXON	NCBITaxon:9580	skull	UBERON	UBERON:0003129	adult organism	UBERON	UBERON:0007023	female	PATO	PATO:0000383	Primate selection	MCZ 41416 skull	skull	adult
MCZ 41418	Hylobates lar	NCBITAXON	NCBITaxon:9580	skull	UBERON	UBERON:0003129	adult organism	UBERON	UBERON:0007023	female	PATO	PATO:0000383	Primate selection	MCZ 41418 skull	skull	adult
MCZ 41421	Hylobates lar	NCBITAXON	NCBITaxon:9580	skull	UBERON	UBERON:0003129	adult organism	UBERON	UBERON:0007023	female	PATO	PATO:0000383	Primate selection	MCZ 41421 skull	skull	adult
MCZ 41424	Hylobates lar	NCBITAXON	NCBITaxon:9580	skull	UBERON	UBERON:0003129	adult organism	UBERON	UBERON:0007023	female	PATO	PATO:0000383	Primate selection	MCZ 41424 skull	skull	adult
MCZ 41440	Hylobates lar	NCBITAXON	NCBITaxon:9580	skull	UBERON	UBERON:0003129	adult organism	UBERON	UBERON:0007023	female	PATO	PATO:0000383	Primate selection	MCZ 41440 skull	skull	adult
MCZ 41454	Hylobates lar	NCBITAXON	NCBITaxon:9580	skull	UBERON	UBERON:0003129	adult organism	UBERON	UBERON:0007023	female	PATO	PATO:0000383	Primate selection	MCZ 41454 skull	skull	adult
MCZ 41455	Hylobates lar	NCBITAXON	NCBITaxon:9580	skull	UBERON	UBERON:0003129	adult organism	UBERON	UBERON:0007023	female	PATO	PATO:0000383	Primate selection	MCZ 41455 skull	skull	adult
MCZ 41458	Hylobates lar	NCBITAXON	NCBITaxon:9580	skull	UBERON	UBERON:0003129	adult organism	UBERON	UBERON:0007023	female	PATO	PATO:0000383	Primate selection	MCZ 41458 skull	skull	adult
MCZ 41460	Hylobates lar	NCBITAXON	NCBITaxon:9580	skull	UBERON	UBERON:0003129	adult organism	UBERON	UBERON:0007023	female	PATO	PATO:0000383	Primate selection	MCZ 41460 skull	skull	adult
MCZ 41463	Hylobates lar	NCBITAXON	NCBITaxon:9580	skull	UBERON	UBERON:0003129	adult organism	UBERON	UBERON:0007023	female	PATO	PATO:0000383	Primate selection	MCZ 41463 skull	skull	adult
MCZ 41469	Hylobates lar	NCBITAXON	NCBITaxon:9580	skull	UBERON	UBERON:0003129	adult organism	UBERON	UBERON:0007023	female	PATO	PATO:0000383	Primate selection	MCZ 41469 skull	skull	adult
MCZ 41493	Hylobates lar	NCBITAXON	NCBITaxon:9580	skull	UBERON	UBERON:0003129	adult organism	UBERON	UBERON:0007023	female	PATO	PATO:0000383	Primate selection	MCZ 41493 skull	skull	adult
MCZ 19986	Mandrillus leucophaeus	NCBITAXON	NCBITaxon:9568	mandible	UBERON	UBERON:0001684	adult organism	UBERON	UBERON:0007023	male	PATO	PATO:0000384	Primate selection	MCZ 19986 mandible	mandible	adult
MCZ 20085	Mandrillus leucophaeus	NCBITAXON	NCBITaxon:9568	mandible	UBERON	UBERON:0001684	adult organism	UBERON	UBERON:0007023	male	PATO	PATO:0000384	Primate selection	MCZ 20085 mandible	mandible	adult
MCZ 23168	Mandrillus leucophaeus	NCBITAXON	NCBITaxon:9568	mandible	UBERON	UBERON:0001684	adult organism	UBERON	UBERON:0007023	male	PATO	PATO:0000384	Primate selection	MCZ 23168 mandible	mandible	adult
MCZ 23169	Mandrillus leucophaeus	NCBITAXON	NCBITaxon:9568	mandible	UBERON	UBERON:0001684	adult organism	UBERON	UBERON:0007023	male	PATO	PATO:0000384	Primate selection	MCZ 23169 mandible	mandible	adult
MCZ 34089	Mandrillus sphinx	NCBITAXON	NCBITaxon:9561	mandible	UBERON	UBERON:0001684	adult organism	UBERON	UBERON:0007023	male	PATO	PATO:0000384	Primate selection	MCZ 34089 mandible	mandible	adult
MCZ 17702	Pan troglodytes	NCBITAXON	NCBITaxon:9598	mandible	UBERON	UBERON:0001684	adult organism	UBERON	UBERON:0007023	female	PATO	PATO:0000383	Primate selection	MCZ 17702 mandible	mandible	adult
MCZ 6244	Pan troglodytes	NCBITAXON	NCBITaxon:9598	mandible	UBERON	UBERON:0001684	adult organism	UBERON	UBERON:0007023	female	PATO	PATO:0000383	Primate selection	MCZ 6244 mandible	mandible	adult
MCZ 17342	Papio doguera	NCBITAXON	NCBITaxon:9555	mandible	UBERON	UBERON:0001684	adult organism	UBERON	UBERON:0007023	male	PATO	PATO:0000384	Primate selection	MCZ 17342 mandible	mandible	adult
MCZ 17343	Papio doguera	NCBITAXON	NCBITaxon:9555	mandible	UBERON	UBERON:0001684	adult organism	UBERON	UBERON:0007023	male	PATO	PATO:0000384	Primate selection	MCZ 17343 mandible	mandible	adult
MCZ 21160	Papio doguera	NCBITAXON	NCBITaxon:9555	mandible	UBERON	UBERON:0001684	adult organism	UBERON	UBERON:0007023	male	PATO	PATO:0000384	Primate selection	MCZ 21160 mandible	mandible	adult
MCZ 21161	Papio doguera	NCBITAXON	NCBITaxon:9555	mandible	UBERON	UBERON:0001684	adult organism	UBERON	UBERON:0007023	male	PATO	PATO:0000384	Primate selection	MCZ 21161 mandible	mandible	adult
MCZ 8304	Papio doguera	NCBITAXON	NCBITaxon:9555	mandible	UBERON	UBERON:0001684	adult organism	UBERON	UBERON:0007023	male	PATO	PATO:0000384	Primate selection	MCZ 8304 mandible	mandible	adult
MCZ 29786	Papio doguera ibeanus	NCBITAXON		mandible	UBERON	UBERON:0001684	adult organism	UBERON	UBERON:0007023	male	PATO	PATO:0000384	Primate selection	MCZ 29786 mandible	mandible	adult
MCZ 31949	Papio doguera ibeanus	NCBITAXON		mandible	UBERON	UBERON:0001684	adult organism	UBERON	UBERON:0007023	male	PATO	PATO:0000384	Primate selection	MCZ 31949 mandible	mandible	adult
MCZ 35719	Pongo pygmaeus	NCBITAXON	NCBITaxon:9600	mandible	UBERON	UBERON:0001684	adult organism	UBERON	UBERON:0007023	female	PATO	PATO:0000383	Primate selection	MCZ 35719 mandible	mandible	adult
MCZ 37518	Pongo pygmaeus	NCBITAXON	NCBITaxon:9600	mandible	UBERON	UBERON:0001684	adult organism	UBERON	UBERON:0007023	female	PATO	PATO:0000383	Primate selection	MCZ 37518 mandible	mandible	adult
MCZ 35705	Presbytis rubicunda	NCBITAXON	NCBITaxon:1046101	skull	UBERON	UBERON:0003129	adult organism	UBERON	UBERON:0007023	female	PATO	PATO:0000383	Primate selection	MCZ 35705 skull	skull	adult
MCZ 37666	Presbytis rubicunda	NCBITAXON	NCBITaxon:1046101	skull	UBERON	UBERON:0003129	adult organism	UBERON	UBERON:0007023	female	PATO	PATO:0000383	Primate selection	MCZ 37666 skull	skull	adult
MCZ 23986	Therapithecus gelada	NCBITAXON	NCBITaxon:9565	mandible	UBERON	UBERON:0001684	adult organism	UBERON	UBERON:0007023	male	PATO	PATO:0000384	Primate selection	MCZ 23986 mandible	mandible	adult
MCZ 35584	Trachypithecus cristata	NCBITAXON	NCBITaxon:122765	skull	UBERON	UBERON:0003129	adult organism	UBERON	UBERON:0007023	female	PATO	PATO:0000383	Primate selection	MCZ 35584 skull	skull	adult
MCZ 35597	Trachypithecus cristata	NCBITAXON	NCBITaxon:122765	skull	UBERON	UBERON:0003129	adult organism	UBERON	UBERON:0007023	female	PATO	PATO:0000383	Primate selection	MCZ 35597 skull	skull	adult
MCZ 35603	Trachypithecus cristata	NCBITAXON	NCBITaxon:122765	skull	UBERON	UBERON:0003129	adult organism	UBERON	UBERON:0007023	female	PATO	PATO:0000383	Primate selection	MCZ 35603 skull	skull	adult
MCZ 35604	Trachypithecus cristata	NCBITAXON	NCBITaxon:122765	skull	UBERON	UBERON:0003129	adult organism	UBERON	UBERON:0007023	female	PATO	PATO:0000383	Primate selection	MCZ 35604 skull	skull	adult
MCZ 35605	Trachypithecus cristata	NCBITAXON	NCBITaxon:122765	skull	UBERON	UBERON:0003129	adult organism	UBERON	UBERON:0007023	female	PATO	PATO:0000383	Primate selection	MCZ 35605 skull	skull	adult
MCZ 35610	Trachypithecus cristata	NCBITAXON	NCBITaxon:122765	skull	UBERON	UBERON:0003129	adult organism	UBERON	UBERON:0007023	female	PATO	PATO:0000383	Primate selection	MCZ 35610 skull	skull	adult
MCZ 35618	Trachypithecus cristata	NCBITAXON	NCBITaxon:122765	skull	UBERON	UBERON:0003129	adult organism	UBERON	UBERON:0007023	female	PATO	PATO:0000383	Primate selection	MCZ 35618 skull	skull	adult
MCZ 35636	Trachypithecus cristata	NCBITAXON	NCBITaxon:122765	skull	UBERON	UBERON:0003129	adult organism	UBERON	UBERON:0007023	female	PATO	PATO:0000383	Primate selection	MCZ 35636 skull	skull	adult
MCZ 35640	Trachypithecus cristata	NCBITAXON	NCBITaxon:122765	skull	UBERON	UBERON:0003129	adult organism	UBERON	UBERON:0007023	female	PATO	PATO:0000383	Primate selection	MCZ 35640 skull	skull	adult
MCZ 35663	Trachypithecus cristata	NCBITAXON	NCBITaxon:122765	skull	UBERON	UBERON:0003129	adult organism	UBERON	UBERON:0007023	female	PATO	PATO:0000383	Primate selection	MCZ 35663 skull	skull	adult
MCZ 35678	Trachypithecus cristata	NCBITAXON	NCBITaxon:122765	skull	UBERON	UBERON:0003129	adult organism	UBERON	UBERON:0007023	female	PATO	PATO:0000383	Primate selection	MCZ 35678 skull	skull	adult
MCZ 35682	Trachypithecus cristata	NCBITAXON	NCBITaxon:122765	skull	UBERON	UBERON:0003129	adult organism	UBERON	UBERON:0007023	female	PATO	PATO:0000383	Primate selection	MCZ 35682 skull	skull	adult
MCZ 35683	Trachypithecus cristata	NCBITAXON	NCBITaxon:122765	skull	UBERON	UBERON:0003129	adult organism	UBERON	UBERON:0007023	female	PATO	PATO:0000383	Primate selection	MCZ 35683 skull	skull	adult
MCZ 35696	Trachypithecus cristata	NCBITAXON	NCBITaxon:122765	skull	UBERON	UBERON:0003129	adult organism	UBERON	UBERON:0007023	female	PATO	PATO:0000383	Primate selection	MCZ 35696 skull	skull	adult
MCZ 35704	Trachypithecus cristata	NCBITAXON	NCBITaxon:122765	skull	UBERON	UBERON:0003129	adult organism	UBERON	UBERON:0007023	female	PATO	PATO:0000383	Primate selection	MCZ 35704 skull	skull	adult
MCZ 35718	Trachypithecus cristata	NCBITAXON	NCBITaxon:122765	skull	UBERON	UBERON:0003129	adult organism	UBERON	UBERON:0007023	female	PATO	PATO:0000383	Primate selection	MCZ 35718 skull	skull	adult
MCZ 37387	Trachypithecus cristata	NCBITAXON	NCBITaxon:122765	skull	UBERON	UBERON:0003129	adult organism	UBERON	UBERON:0007023	female	PATO	PATO:0000383	Primate selection	MCZ 37387 skull	skull	adult
MCZ 41411	Hylobates lar	NCBITAXON	NCBITaxon:9580	femur	UBERON	UBERON:0000981	adult organism	UBERON	UBERON:0007023	female	PATO	PATO:0000383	Primate selection	MCZ 41411 femur	femur	adult
MCZ 41412	Hylobates lar	NCBITAXON	NCBITaxon:9580	femur	UBERON	UBERON:0000981	adult organism	UBERON	UBERON:0007023	female	PATO	PATO:0000383	Primate selection	MCZ 41412 femur	femur	adult
MCZ 41414	Hylobates lar	NCBITAXON	NCBITaxon:9580	femur	UBERON	UBERON:0000981	adult organism	UBERON	UBERON:0007023	female	PATO	PATO:0000383	Primate selection	MCZ 41414 femur	femur	adult
MCZ 41416	Hylobates lar	NCBITAXON	NCBITaxon:9580	femur	UBERON	UBERON:0000981	adult organism	UBERON	UBERON:0007023	female	PATO	PATO:0000383	Primate selection	MCZ 41416 femur	femur	adult
MCZ 41418	Hylobates lar	NCBITAXON	NCBITaxon:9580	femur	UBERON	UBERON:0000981	adult organism	UBERON	UBERON:0007023	female	PATO	PATO:0000383	Primate selection	MCZ 41418 femur	femur	adult
MCZ 41421	Hylobates lar	NCBITAXON	NCBITaxon:9580	femur	UBERON	UBERON:0000981	adult organism	UBERON	UBERON:0007023	female	PATO	PATO:0000383	Primate selection	MCZ 41421 femur	femur	adult
MCZ 41424	Hylobates lar	NCBITAXON	NCBITaxon:9580	femur	UBERON	UBERON:0000981	adult organism	UBERON	UBERON:0007023	female	PATO	PATO:0000383	Primate selection	MCZ 41424 femur	femur	adult
MCZ 41436	Hylobates lar	NCBITAXON	NCBITaxon:9580	femur	UBERON	UBERON:0000981	adult organism	UBERON	UBERON:0007023	female	PATO	PATO:0000383	Primate selection	MCZ 41436 femur	femur	adult
MCZ 41440	Hylobates lar	NCBITAXON	NCBITaxon:9580	femur	UBERON	UBERON:0000981	adult organism	UBERON	UBERON:0007023	female	PATO	PATO:0000383	Primate selection	MCZ 41440 femur	femur	adult
MCZ 41449	Hylobates lar	NCBITAXON	NCBITaxon:9580	femur	UBERON	UBERON:0000981	adult organism	UBERON	UBERON:0007023	female	PATO	PATO:0000383	Primate selection	MCZ 41449 femur	femur	adult
MCZ 41454	Hylobates lar	NCBITAXON	NCBITaxon:9580	femur	UBERON	UBERON:0000981	adult organism	UBERON	UBERON:0007023	female	PATO	PATO:0000383	Primate selection	MCZ 41454 femur	femur	adult
MCZ 41455	Hylobates lar	NCBITAXON	NCBITaxon:9580	femur	UBERON	UBERON:0000981	adult organism	UBERON	UBERON:0007023	female	PATO	PATO:0000383	Primate selection	MCZ 41455 femur	femur	adult
MCZ 41457	Hylobates lar	NCBITAXON	NCBITaxon:9580	femur	UBERON	UBERON:0000981	adult organism	UBERON	UBERON:0007023	male	PATO	PATO:0000384	Primate selection	MCZ 41457 femur	femur	adult
MCZ 41458	Hylobates lar	NCBITAXON	NCBITaxon:9580	femur	UBERON	UBERON:0000981	adult organism	UBERON	UBERON:0007023	female	PATO	PATO:0000383	Primate selection	MCZ 41458 femur	femur	adult
MCZ 41460	Hylobates lar	NCBITAXON	NCBITaxon:9580	femur	UBERON	UBERON:0000981	adult organism	UBERON	UBERON:0007023	female	PATO	PATO:0000383	Primate selection	MCZ 41460 femur	femur	adult
MCZ 41463	Hylobates lar	NCBITAXON	NCBITaxon:9580	femur	UBERON	UBERON:0000981	adult organism	UBERON	UBERON:0007023	female	PATO	PATO:0000383	Primate selection	MCZ 41463 femur	femur	adult
MCZ 41469	Hylobates lar	NCBITAXON	NCBITaxon:9580	femur	UBERON	UBERON:0000981	adult organism	UBERON	UBERON:0007023	female	PATO	PATO:0000383	Primate selection	MCZ 41469 femur	femur	adult
MCZ 41493	Hylobates lar	NCBITAXON	NCBITaxon:9580	femur	UBERON	UBERON:0000981	adult organism	UBERON	UBERON:0007023	female	PATO	PATO:0000383	Primate selection	MCZ 41493 femur	femur	adult
MCZ 35705	Presbytis rubicunda	NCBITAXON	NCBITaxon:1046101	femur	UBERON	UBERON:0000981	adult organism	UBERON	UBERON:0007023	female	PATO	PATO:0000383	Primate selection	MCZ 35705 femur	femur	adult
MCZ 37666	Presbytis rubicunda	NCBITAXON	NCBITaxon:1046101	femur	UBERON	UBERON:0000981	adult organism	UBERON	UBERON:0007023	female	PATO	PATO:0000383	Primate selection	MCZ 37666 femur	femur	adult
MCZ 12729	Trachypithecus cristata	NCBITAXON	NCBITaxon:122765	femur	UBERON	UBERON:0000981							Primate selection	MCZ 12729 femur	femur
MCZ 35584	Trachypithecus cristata	NCBITAXON	NCBITaxon:122765	femur	UBERON	UBERON:0000981	adult organism	UBERON	UBERON:0007023	female	PATO	PATO:0000383	Primate selection	MCZ 35584 femur	femur	adult
MCZ 35597	Trachypithecus cristata	NCBITAXON	NCBITaxon:122765	femur	UBERON	UBERON:0000981	adult organism	UBERON	UBERON:0007023	female	PATO	PATO:0000383	Primate selection	MCZ 35597 femur	femur	adult
MCZ 35603	Trachypithecus cristata	NCBITAXON	NCBITaxon:122765	femur	UBERON	UBERON:0000981	adult organism	UBERON	UBERON:0007023	female	PATO	PATO:0000383	Primate selection	MCZ 35603 femur	femur	adult
MCZ 35604	Trachypithecus cristata	NCBITAXON	NCBITaxon:122765	femur	UBERON	UBERON:0000981	adult organism	UBERON	UBERON:0007023	female	PATO	PATO:0000383	Primate selection	MCZ 35604 femur	femur	adult
MCZ 35605	Trachypithecus cristata	NCBITAXON	NCBITaxon:122765	femur	UBERON	UBERON:0000981	adult organism	UBERON	UBERON:0007023	female	PATO	PATO:0000383	Primate selection	MCZ 35605 femur	femur	adult
MCZ 35610	Trachypithecus cristata	NCBITAXON	NCBITaxon:122765	femur	UBERON	UBERON:0000981	adult organism	UBERON	UBERON:0007023	female	PATO	PATO:0000383	Primate selection	MCZ 35610 femur	femur	adult
MCZ 35618	Trachypithecus cristata	NCBITAXON	NCBITaxon:122765	femur	UBERON	UBERON:0000981	adult organism	UBERON	UBERON:0007023	female	PATO	PATO:0000383	Primate selection	MCZ 35618 femur	femur	adult
MCZ 35636	Trachypithecus cristata	NCBITAXON	NCBITaxon:122765	femur	UBERON	UBERON:0000981	adult organism	UBERON	UBERON:0007023	female	PATO	PATO:0000383	Primate selection	MCZ 35636 femur	femur	adult
MCZ 35640	Trachypithecus cristata	NCBITAXON	NCBITaxon:122765	femur	UBERON	UBERON:0000981	adult organism	UBERON	UBERON:0007023	female	PATO	PATO:0000383	Primate selection	MCZ 35640 femur	femur	adult
MCZ 35663	Trachypithecus cristata	NCBITAXON	NCBITaxon:122765	femur	UBERON	UBERON:0000981	adult organism	UBERON	UBERON:0007023	female	PATO	PATO:0000383	Primate selection	MCZ 35663 femur	femur	adult
MCZ 35678	Trachypithecus cristata	NCBITAXON	NCBITaxon:122765	femur	UBERON	UBERON:0000981	adult organism	UBERON	UBERON:0007023	female	PATO	PATO:0000383	Primate selection	MCZ 35678 femur	femur	adult
MCZ 35682	Trachypithecus cristata	NCBITAXON	NCBITaxon:122765	femur	UBERON	UBERON:0000981	adult organism	UBERON	UBERON:0007023	female	PATO	PATO:0000383	Primate selection	MCZ 35682 femur	femur	adult
MCZ 35683	Trachypithecus cristata	NCBITAXON	NCBITaxon:122765	femur	UBERON	UBERON:0000981	adult organism	UBERON	UBERON:0007023	female	PATO	PATO:0000383	Primate selection	MCZ 35683 femur	femur	adult
MCZ 35696	Trachypithecus cristata	NCBITAXON	NCBITaxon:122765	femur	UBERON	UBERON:0000981	adult organism	UBERON	UBERON:0007023	female	PATO	PATO:0000383	Primate selection	MCZ 35696 femur	femur	adult
MCZ 35704	Trachypithecus cristata	NCBITAXON	NCBITaxon:122765	femur	UBERON	UBERON:0000981	adult organism	UBERON	UBERON:0007023	female	PATO	PATO:0000383	Primate selection	MCZ 35704 femur	femur	adult
MCZ 35718	Trachypithecus cristata	NCBITAXON	NCBITaxon:122765	femur	UBERON	UBERON:0000981	adult organism	UBERON	UBERON:0007023	female	PATO	PATO:0000383	Primate selection	MCZ 35718 femur	femur	adult
MCZ 37387	Trachypithecus cristata	NCBITAXON	NCBITaxon:122765	femur	UBERON	UBERON:0000981	adult organism	UBERON	UBERON:0007023	female	PATO	PATO:0000383	Primate selection	MCZ 37387 femur	femur	adult
