# Supplementary material for: A collection of non-human primate computed tomography scans housed in MorphoSource, a repository for 3D data
Source: Sci Data. 2016 Feb 2;3:160001. doi: 10.1038/sdata.2016.1 (PMC4736502; doi:10.1038/sdata.2016.1)
Supplement: Supplementary file 1 [file sdata20161-isa1.zip › a_assay_Copes.txt]

Sample Name	Protocol REF	Parameter Value[tomography scanner]	Parameter Value[tomography scanner manufacturer]	Parameter Value[X res]	Unit	Term Source REF	Term Accession Number	Parameter Value[Y res]	Unit	Term Source REF	Term Accession Number	Parameter Value[Z res]	Unit	Term Source REF	Term Accession Number	Parameter Value[Voltage]	Unit	Term Source REF	Term Accession Number	Parameter Value[Amperage]	Unit	Term Source REF	Term Accession Number	Parameter Value[Watts]	Unit	Term Source REF	Term Accession Number	Parameter Value[Projections]	Assay Name	Raw Data File	Comment [Data Repository]	Comment [Data Record Accession]	Comment [Data Record URI]	Protocol REF	Parameter Value[3D digitizer]	Derived Data File	Comment [Data Repository]	Comment [Data Record Accession]	Comment [Data Record URI]	Factor Value[scanned body part]	Factor Value[developmental stage]
MCZ 10131 skull	Tomography scan	HMXST225 microCT scanner	X-Tek	0.047018	millimeter	UO	UO:0000016	0.047018	millimeter	UO	UO:0000016	0.047018	millimeter	UO	UO:0000016	80	kilovolt	UO	UO:0000248	120	ampere	UO	UO:0000011	9.6	watt	UO	UO:0000114	1050	MCZ 10131 skull	doi:10.17602/M2/M4490	MorphoSource.org	doi:10.17602/M2/M4490	http://dx.doi.org/10.17602/M2/M4490	3D landmark data	MicroScribe G2X	Copes et al. 3D landmark data.xls	Dryad Digital Repository	doi:10.5061/dryad.dm57j	http://dx.doi.org/10.5061/dryad.dm57j	skull	adult
MCZ 10132 skull	Tomography scan	HMXST225 microCT scanner	X-Tek	0.047018	millimeter	UO	UO:0000016	0.047018	millimeter	UO	UO:0000016	0.047018	millimeter	UO	UO:0000016	80	kilovolt	UO	UO:0000248	120	ampere	UO	UO:0000011	9.6	watt	UO	UO:0000114	1050	MCZ 10132 skull	doi:10.17602/M2/M4489	MorphoSource.org	doi:10.17602/M2/M4489	http://dx.doi.org/10.17602/M2/M4489	3D landmark data	MicroScribe G2X	Copes et al. 3D landmark data.xls	Dryad Digital Repository	doi:10.5061/dryad.dm57j	http://dx.doi.org/10.5061/dryad.dm57j	skull	adult
MCZ 10133 skull	Tomography scan	HMXST225 microCT scanner	X-Tek	0.047018	millimeter	UO	UO:0000016	0.047018	millimeter	UO	UO:0000016	0.047018	millimeter	UO	UO:0000016	80	kilovolt	UO	UO:0000248	120	ampere	UO	UO:0000011	9.6	watt	UO	UO:0000114	1050	MCZ 10133 skull	doi:10.17602/M2/M4488	MorphoSource.org	doi:10.17602/M2/M4488	http://dx.doi.org/10.17602/M2/M4488	3D landmark data	MicroScribe G2X	Copes et al. 3D landmark data.xls	Dryad Digital Repository	doi:10.5061/dryad.dm57j	http://dx.doi.org/10.5061/dryad.dm57j	skull	adult
MCZ 10134 skull	Tomography scan	HMXST225 microCT scanner	X-Tek	0.047018	millimeter	UO	UO:0000016	0.047018	millimeter	UO	UO:0000016	0.047018	millimeter	UO	UO:0000016	80	kilovolt	UO	UO:0000248	120	ampere	UO	UO:0000011	9.6	watt	UO	UO:0000114	1050	MCZ 10134 skull	doi:10.17602/M2/M4487	MorphoSource.org	doi:10.17602/M2/M4487	http://dx.doi.org/10.17602/M2/M4487	3D landmark data	MicroScribe G2X	Copes et al. 3D landmark data.xls	Dryad Digital Repository	doi:10.5061/dryad.dm57j	http://dx.doi.org/10.5061/dryad.dm57j	skull	adult
MCZ 10135 skull	Tomography scan	HMXST225 microCT scanner	X-Tek	0.079988	millimeter	UO	UO:0000016	0.079988	millimeter	UO	UO:0000016	0.079988	millimeter	UO	UO:0000016	80	kilovolt	UO	UO:0000248	115	ampere	UO	UO:0000011	9.2	watt	UO	UO:0000114	1100	MCZ 10135 skull	doi:10.17602/M2/M5151	MorphoSource.org	doi:10.17602/M2/M5151	http://dx.doi.org/10.17602/M2/M5151	3D landmark data	MicroScribe G2X	Copes et al. 3D landmark data.xls	Dryad Digital Repository	doi:10.5061/dryad.dm57j	http://dx.doi.org/10.5061/dryad.dm57j	skull	adult
MCZ 10136 skull	Tomography scan	HMXST225 microCT scanner	X-Tek	0.079988	millimeter	UO	UO:0000016	0.079988	millimeter	UO	UO:0000016	0.079988	millimeter	UO	UO:0000016	80	kilovolt	UO	UO:0000248	115	ampere	UO	UO:0000011	9.2	watt	UO	UO:0000114	1100	MCZ 10136 skull	doi:10.17602/M2/M5150	MorphoSource.org	doi:10.17602/M2/M5150	http://dx.doi.org/10.17602/M2/M5150	3D landmark data	MicroScribe G2X	Copes et al. 3D landmark data.xls	Dryad Digital Repository	doi:10.5061/dryad.dm57j	http://dx.doi.org/10.5061/dryad.dm57j	skull	adult
MCZ 10138 skull	Tomography scan	HMXST225 microCT scanner	X-Tek	0.063468	millimeter	UO	UO:0000016	0.063468	millimeter	UO	UO:0000016	0.063468	millimeter	UO	UO:0000016	90	kilovolt	UO	UO:0000248	120	ampere	UO	UO:0000011	10.8	watt	UO	UO:0000114	1100	MCZ 10138 skull	doi:10.17602/M2/M2917	MorphoSource.org	doi:10.17602/M2/M2917	http://dx.doi.org/10.17602/M2/M2917	3D landmark data	MicroScribe G2X	Copes et al. 3D landmark data.xls	Dryad Digital Repository	doi:10.5061/dryad.dm57j	http://dx.doi.org/10.5061/dryad.dm57j	skull	adult
MCZ 12729 humerus	Tomography scan	HMXST225 microCT scanner	X-Tek	0.096931	millimeter	UO	UO:0000016	0.096931	millimeter	UO	UO:0000016	0.096931	millimeter	UO	UO:0000016	90	kilovolt	UO	UO:0000248	125	ampere	UO	UO:0000011	11.3	watt	UO	UO:0000114	800	MCZ 12729 humerus	doi:10.17602/M2/M4438	MorphoSource.org	doi:10.17602/M2/M4438	http://dx.doi.org/10.17602/M2/M4438							humerus
MCZ 12758 skull	Tomography scan	HMXST225 microCT scanner	X-Tek	0.061559	millimeter	UO	UO:0000016	0.061559	millimeter	UO	UO:0000016	0.061559	millimeter	UO	UO:0000016	80	kilovolt	UO	UO:0000248	125	ampere	UO	UO:0000011	10	watt	UO	UO:0000114	1050	MCZ 12758 skull	doi:10.17602/M2/M3028	MorphoSource.org	doi:10.17602/M2/M3028	http://dx.doi.org/10.17602/M2/M3028	3D landmark data	MicroScribe G2X	Copes et al. 3D landmark data.xls	Dryad Digital Repository	doi:10.5061/dryad.dm57j	http://dx.doi.org/10.5061/dryad.dm57j	skull	adult
MCZ 14657 skull	Tomography scan	HMXST225 microCT scanner	X-Tek	0.026906	millimeter	UO	UO:0000016	0.026906	millimeter	UO	UO:0000016	0.026906	millimeter	UO	UO:0000016	80	kilovolt	UO	UO:0000248	125	ampere	UO	UO:0000011	10	watt	UO	UO:0000114	1000	MCZ 14657 skull	doi:10.17602/M2/M2823	MorphoSource.org	doi:10.17602/M2/M2823	http://dx.doi.org/10.17602/M2/M2823	3D landmark data	MicroScribe G2X	Copes et al. 3D landmark data.xls	Dryad Digital Repository	doi:10.5061/dryad.dm57j	http://dx.doi.org/10.5061/dryad.dm57j	skull	adult
MCZ 14658 skull	Tomography scan	HMXST225 microCT scanner	X-Tek	0.026906	millimeter	UO	UO:0000016	0.026906	millimeter	UO	UO:0000016	0.026906	millimeter	UO	UO:0000016	80	kilovolt	UO	UO:0000248	125	ampere	UO	UO:0000011	10	watt	UO	UO:0000114	1000	MCZ 14658 skull	doi:10.17602/M2/M2824	MorphoSource.org	doi:10.17602/M2/M2824	http://dx.doi.org/10.17602/M2/M2824	3D landmark data	MicroScribe G2X	Copes et al. 3D landmark data.xls	Dryad Digital Repository	doi:10.5061/dryad.dm57j	http://dx.doi.org/10.5061/dryad.dm57j	skull	adult
MCZ 14659 skull	Tomography scan	HMXST225 microCT scanner	X-Tek	0.027497	millimeter	UO	UO:0000016	0.027497	millimeter	UO	UO:0000016	0.027497	millimeter	UO	UO:0000016	80	kilovolt	UO	UO:0000248	125	ampere	UO	UO:0000011	10	watt	UO	UO:0000114	1000	MCZ 14659 skull	doi:10.17602/M2/M2831	MorphoSource.org	doi:10.17602/M2/M2831	http://dx.doi.org/10.17602/M2/M2831	3D landmark data	MicroScribe G2X	Copes et al. 3D landmark data.xls	Dryad Digital Repository	doi:10.5061/dryad.dm57j	http://dx.doi.org/10.5061/dryad.dm57j	skull	adult
MCZ 14725 skull	Tomography scan	HMXST225 microCT scanner	X-Tek	0.08971	millimeter	UO	UO:0000016	0.08971	millimeter	UO	UO:0000016	0.08971	millimeter	UO	UO:0000016	80	kilovolt	UO	UO:0000248	125	ampere	UO	UO:0000011	10	watt	UO	UO:0000114	1100	MCZ 14725 skull	doi:10.17602/M2/M2626	MorphoSource.org	doi:10.17602/M2/M2626	http://dx.doi.org/10.17602/M2/M2626	3D landmark data	MicroScribe G2X	Copes et al. 3D landmark data.xls	Dryad Digital Repository	doi:10.5061/dryad.dm57j	http://dx.doi.org/10.5061/dryad.dm57j	skull	adult
MCZ 14750 cranium	Tomography scan	HMXST225 microCT scanner	X-Tek	0.125974	millimeter	UO	UO:0000016	0.125974	millimeter	UO	UO:0000016	0.125974	millimeter	UO	UO:0000016	85	kilovolt	UO	UO:0000248	90	ampere	UO	UO:0000011	7.7	watt	UO	UO:0000114	1500	MCZ 14750 cranium	doi:10.17602/M2/M2938	MorphoSource.org	doi:10.17602/M2/M2938	http://dx.doi.org/10.17602/M2/M2938							cranium	adult
MCZ 15312 skull	Tomography scan	HMXST225 microCT scanner	X-Tek	0.105028	millimeter	UO	UO:0000016	0.105028	millimeter	UO	UO:0000016	0.105028	millimeter	UO	UO:0000016	80	kilovolt	UO	UO:0000248	120	ampere	UO	UO:0000011	9.6	watt	UO	UO:0000114	1500	MCZ 15312 skull	doi:10.17602/M2/M4391	MorphoSource.org	doi:10.17602/M2/M4391	http://dx.doi.org/10.17602/M2/M4391	3D landmark data	MicroScribe G2X	Copes et al. 3D landmark data.xls	Dryad Digital Repository	doi:10.5061/dryad.dm57j	http://dx.doi.org/10.5061/dryad.dm57j	skull	adult
MCZ 15324 skull	Tomography scan	HMXST225 microCT scanner	X-Tek	0.040724	millimeter	UO	UO:0000016	0.040724	millimeter	UO	UO:0000016	0.040724	millimeter	UO	UO:0000016	80	kilovolt	UO	UO:0000248	125	ampere	UO	UO:0000011	10	watt	UO	UO:0000114	1000	MCZ 15324 skull	doi:10.17602/M2/M4501	MorphoSource.org	doi:10.17602/M2/M4501	http://dx.doi.org/10.17602/M2/M4501	3D landmark data	MicroScribe G2X	Copes et al. 3D landmark data.xls	Dryad Digital Repository	doi:10.5061/dryad.dm57j	http://dx.doi.org/10.5061/dryad.dm57j	skull	adult
MCZ 16075 skull	Tomography scan	HMXST225 microCT scanner	X-Tek	0.025465	millimeter	UO	UO:0000016	0.025465	millimeter	UO	UO:0000016	0.025465	millimeter	UO	UO:0000016	80	kilovolt	UO	UO:0000248	125	ampere	UO	UO:0000011	10	watt	UO	UO:0000114	1000	MCZ 16075 skull	doi:10.17602/M2/M2685	MorphoSource.org	doi:10.17602/M2/M2685	http://dx.doi.org/10.17602/M2/M2685	3D landmark data	MicroScribe G2X	Copes et al. 3D landmark data.xls	Dryad Digital Repository	doi:10.5061/dryad.dm57j	http://dx.doi.org/10.5061/dryad.dm57j	skull	adult
MCZ 16354 skull	Tomography scan	HMXST225 microCT scanner	X-Tek	0.047648	millimeter	UO	UO:0000016	0.047648	millimeter	UO	UO:0000016	0.047648	millimeter	UO	UO:0000016	80	kilovolt	UO	UO:0000248	125	ampere	UO	UO:0000011	10	watt	UO	UO:0000114	1000	MCZ 16354 skull	doi:10.17602/M2/M2648	MorphoSource.org	doi:10.17602/M2/M2648	http://dx.doi.org/10.17602/M2/M2648	3D landmark data	MicroScribe G2X	Copes et al. 3D landmark data.xls	Dryad Digital Repository	doi:10.5061/dryad.dm57j	http://dx.doi.org/10.5061/dryad.dm57j	skull	adult
MCZ 16356 skull	Tomography scan	HMXST225 microCT scanner	X-Tek	0.044297	millimeter	UO	UO:0000016	0.044297	millimeter	UO	UO:0000016	0.044297	millimeter	UO	UO:0000016	80	kilovolt	UO	UO:0000248	125	ampere	UO	UO:0000011	10	watt	UO	UO:0000114	1000	MCZ 16356 skull	doi:10.17602/M2/M2652	MorphoSource.org	doi:10.17602/M2/M2652	http://dx.doi.org/10.17602/M2/M2652	3D landmark data	MicroScribe G2X	Copes et al. 3D landmark data.xls	Dryad Digital Repository	doi:10.5061/dryad.dm57j	http://dx.doi.org/10.5061/dryad.dm57j	skull	adult
MCZ 16370 skull	Tomography scan	HMXST225 microCT scanner	X-Tek	0.047648	millimeter	UO	UO:0000016	0.047648	millimeter	UO	UO:0000016	0.047648	millimeter	UO	UO:0000016	80	kilovolt	UO	UO:0000248	125	ampere	UO	UO:0000011	10	watt	UO	UO:0000114	1000	MCZ 16370 skull	doi:10.17602/M2/M2655	MorphoSource.org	doi:10.17602/M2/M2655	http://dx.doi.org/10.17602/M2/M2655	3D landmark data	MicroScribe G2X	Copes et al. 3D landmark data.xls	Dryad Digital Repository	doi:10.5061/dryad.dm57j	http://dx.doi.org/10.5061/dryad.dm57j	skull	adult
MCZ 16375 skull	Tomography scan	HMXST225 microCT scanner	X-Tek	0.048998	millimeter	UO	UO:0000016	0.048998	millimeter	UO	UO:0000016	0.048998	millimeter	UO	UO:0000016	80	kilovolt	UO	UO:0000248	125	ampere	UO	UO:0000011	10	watt	UO	UO:0000114	1000	MCZ 16375 skull	doi:10.17602/M2/M2724	MorphoSource.org	doi:10.17602/M2/M2724	http://dx.doi.org/10.17602/M2/M2724	3D landmark data	MicroScribe G2X	Copes et al. 3D landmark data.xls	Dryad Digital Repository	doi:10.5061/dryad.dm57j	http://dx.doi.org/10.5061/dryad.dm57j	skull	adult
MCZ 16382 skull	Tomography scan	HMXST225 microCT scanner	X-Tek	0.054763	millimeter	UO	UO:0000016	0.054763	millimeter	UO	UO:0000016	0.054763	millimeter	UO	UO:0000016	80	kilovolt	UO	UO:0000248	125	ampere	UO	UO:0000011	10	watt	UO	UO:0000114	1000	MCZ 16382 skull	doi:10.17602/M2/M2728	MorphoSource.org	doi:10.17602/M2/M2728	http://dx.doi.org/10.17602/M2/M2728	3D landmark data	MicroScribe G2X	Copes et al. 3D landmark data.xls	Dryad Digital Repository	doi:10.5061/dryad.dm57j	http://dx.doi.org/10.5061/dryad.dm57j	skull	adult
MCZ 16390 skull	Tomography scan	HMXST225 microCT scanner	X-Tek	0.048998	millimeter	UO	UO:0000016	0.048998	millimeter	UO	UO:0000016	0.048998	millimeter	UO	UO:0000016	80	kilovolt	UO	UO:0000248	125	ampere	UO	UO:0000011	10	watt	UO	UO:0000114	1000	MCZ 16390 skull	doi:10.17602/M2/M4503	MorphoSource.org	doi:10.17602/M2/M4503	http://dx.doi.org/10.17602/M2/M4503	3D landmark data	MicroScribe G2X	Copes et al. 3D landmark data.xls	Dryad Digital Repository	doi:10.5061/dryad.dm57j	http://dx.doi.org/10.5061/dryad.dm57j	skull	adult
MCZ 16391 skull	Tomography scan	HMXST225 microCT scanner	X-Tek	0.044601	millimeter	UO	UO:0000016	0.044601	millimeter	UO	UO:0000016	0.044601	millimeter	UO	UO:0000016	80	kilovolt	UO	UO:0000248	125	ampere	UO	UO:0000011	10	watt	UO	UO:0000114	1000	MCZ 16391 skull	doi:10.17602/M2/M2839	MorphoSource.org	doi:10.17602/M2/M2839	http://dx.doi.org/10.17602/M2/M2839	3D landmark data	MicroScribe G2X	Copes et al. 3D landmark data.xls	Dryad Digital Repository	doi:10.5061/dryad.dm57j	http://dx.doi.org/10.5061/dryad.dm57j	skull	adult
MCZ 16392 skull	Tomography scan	HMXST225 microCT scanner	X-Tek	0.044601	millimeter	UO	UO:0000016	0.044601	millimeter	UO	UO:0000016	0.044601	millimeter	UO	UO:0000016	80	kilovolt	UO	UO:0000248	125	ampere	UO	UO:0000011	10	watt	UO	UO:0000114	1000	MCZ 16392 skull	doi:10.17602/M2/M2840	MorphoSource.org	doi:10.17602/M2/M2840	http://dx.doi.org/10.17602/M2/M2840	3D landmark data	MicroScribe G2X	Copes et al. 3D landmark data.xls	Dryad Digital Repository	doi:10.5061/dryad.dm57j	http://dx.doi.org/10.5061/dryad.dm57j	skull	adult
MCZ 16393 skull	Tomography scan	HMXST225 microCT scanner	X-Tek	0.045992	millimeter	UO	UO:0000016	0.045992	millimeter	UO	UO:0000016	0.045992	millimeter	UO	UO:0000016	80	kilovolt	UO	UO:0000248	125	ampere	UO	UO:0000011	10	watt	UO	UO:0000114	1000	MCZ 16393 skull	doi:10.17602/M2/M2658	MorphoSource.org	doi:10.17602/M2/M2658	http://dx.doi.org/10.17602/M2/M2658	3D landmark data	MicroScribe G2X	Copes et al. 3D landmark data.xls	Dryad Digital Repository	doi:10.5061/dryad.dm57j	http://dx.doi.org/10.5061/dryad.dm57j	skull	adult
MCZ 17342 cranium	Tomography scan	HMXST225 microCT scanner	X-Tek	0.107695	millimeter	UO	UO:0000016	0.107695	millimeter	UO	UO:0000016	0.107695	millimeter	UO	UO:0000016	85	kilovolt	UO	UO:0000248	125	ampere	UO	UO:0000011	10	watt	UO	UO:0000114	1100	MCZ 17342 cranium	doi:10.17602/M2/M4885	MorphoSource.org	doi:10.17602/M2/M4885	http://dx.doi.org/10.17602/M2/M4885							cranium	adult
MCZ 17343 cranium	Tomography scan	HMXST225 microCT scanner	X-Tek	0.125607	millimeter	UO	UO:0000016	0.125607	millimeter	UO	UO:0000016	0.125607	millimeter	UO	UO:0000016	90	kilovolt	UO	UO:0000248	125	ampere	UO	UO:0000011	11.3	watt	UO	UO:0000114	1100	MCZ 17343 cranium	doi:10.17602/M2/M4883	MorphoSource.org	doi:10.17602/M2/M4883	http://dx.doi.org/10.17602/M2/M4883							cranium	adult
MCZ 17548 skull	Tomography scan	HMXST225 microCT scanner	X-Tek	0.03837	millimeter	UO	UO:0000016	0.03837	millimeter	UO	UO:0000016	0.03837	millimeter	UO	UO:0000016	80	kilovolt	UO	UO:0000248	125	ampere	UO	UO:0000011	10	watt	UO	UO:0000114	1000	MCZ 17548 skull	doi:10.17602/M2/M4720	MorphoSource.org	doi:10.17602/M2/M4720	http://dx.doi.org/10.17602/M2/M4720	3D landmark data	MicroScribe G2X	Copes et al. 3D landmark data.xls	Dryad Digital Repository	doi:10.5061/dryad.dm57j	http://dx.doi.org/10.5061/dryad.dm57j	skull	adult
MCZ 17550 skull	Tomography scan	HMXST225 microCT scanner	X-Tek	0.039518	millimeter	UO	UO:0000016	0.039518	millimeter	UO	UO:0000016	0.039518	millimeter	UO	UO:0000016	80	kilovolt	UO	UO:0000248	125	ampere	UO	UO:0000011	10	watt	UO	UO:0000114	1000	MCZ 17550 skull	doi:10.17602/M2/M4719	MorphoSource.org	doi:10.17602/M2/M4719	http://dx.doi.org/10.17602/M2/M4719	3D landmark data	MicroScribe G2X	Copes et al. 3D landmark data.xls	Dryad Digital Repository	doi:10.5061/dryad.dm57j	http://dx.doi.org/10.5061/dryad.dm57j	skull	adult
MCZ 17589 skull	Tomography scan	HMXST225 microCT scanner	X-Tek	0.027497	millimeter	UO	UO:0000016	0.027497	millimeter	UO	UO:0000016	0.027497	millimeter	UO	UO:0000016	80	kilovolt	UO	UO:0000248	125	ampere	UO	UO:0000011	10	watt	UO	UO:0000114	1000	MCZ 17589 skull	doi:10.17602/M2/M2832	MorphoSource.org	doi:10.17602/M2/M2832	http://dx.doi.org/10.17602/M2/M2832	3D landmark data	MicroScribe G2X	Copes et al. 3D landmark data.xls	Dryad Digital Repository	doi:10.5061/dryad.dm57j	http://dx.doi.org/10.5061/dryad.dm57j	skull	adult
MCZ 17590 skull	Tomography scan	HMXST225 microCT scanner	X-Tek	0.026906	millimeter	UO	UO:0000016	0.026906	millimeter	UO	UO:0000016	0.026906	millimeter	UO	UO:0000016	80	kilovolt	UO	UO:0000248	125	ampere	UO	UO:0000011	10	watt	UO	UO:0000114	1000	MCZ 17590 skull	doi:10.17602/M2/M2825	MorphoSource.org	doi:10.17602/M2/M2825	http://dx.doi.org/10.17602/M2/M2825	3D landmark data	MicroScribe G2X	Copes et al. 3D landmark data.xls	Dryad Digital Repository	doi:10.5061/dryad.dm57j	http://dx.doi.org/10.5061/dryad.dm57j	skull	adult
MCZ 17591 skull	Tomography scan	HMXST225 microCT scanner	X-Tek	0.026906	millimeter	UO	UO:0000016	0.026906	millimeter	UO	UO:0000016	0.026906	millimeter	UO	UO:0000016	80	kilovolt	UO	UO:0000248	125	ampere	UO	UO:0000011	10	watt	UO	UO:0000114	1000	MCZ 17591 skull	doi:10.17602/M2/M2826	MorphoSource.org	doi:10.17602/M2/M2826	http://dx.doi.org/10.17602/M2/M2826	3D landmark data	MicroScribe G2X	Copes et al. 3D landmark data.xls	Dryad Digital Repository	doi:10.5061/dryad.dm57j	http://dx.doi.org/10.5061/dryad.dm57j	skull	adult
MCZ 17592 skull	Tomography scan	HMXST225 microCT scanner	X-Tek	0.026906	millimeter	UO	UO:0000016	0.026906	millimeter	UO	UO:0000016	0.026906	millimeter	UO	UO:0000016	80	kilovolt	UO	UO:0000248	125	ampere	UO	UO:0000011	10	watt	UO	UO:0000114	1000	MCZ 17592 skull	doi:10.17602/M2/M2827	MorphoSource.org	doi:10.17602/M2/M2827	http://dx.doi.org/10.17602/M2/M2827	3D landmark data	MicroScribe G2X	Copes et al. 3D landmark data.xls	Dryad Digital Repository	doi:10.5061/dryad.dm57j	http://dx.doi.org/10.5061/dryad.dm57j	skull	juvenile
MCZ 17593 skull	Tomography scan	HMXST225 microCT scanner	X-Tek	0.026906	millimeter	UO	UO:0000016	0.026906	millimeter	UO	UO:0000016	0.026906	millimeter	UO	UO:0000016	80	kilovolt	UO	UO:0000248	125	ampere	UO	UO:0000011	10	watt	UO	UO:0000114	1000	MCZ 17593 skull	doi:10.17602/M2/M2828	MorphoSource.org	doi:10.17602/M2/M2828	http://dx.doi.org/10.17602/M2/M2828	3D landmark data	MicroScribe G2X	Copes et al. 3D landmark data.xls	Dryad Digital Repository	doi:10.5061/dryad.dm57j	http://dx.doi.org/10.5061/dryad.dm57j	skull	adult
MCZ 17684 cranium	Tomography scan	HMXST225 microCT scanner	X-Tek	0.125974	millimeter	UO	UO:0000016	0.125974	millimeter	UO	UO:0000016	0.125974	millimeter	UO	UO:0000016	85	kilovolt	UO	UO:0000248	90	ampere	UO	UO:0000011	7.7	watt	UO	UO:0000114	1500	MCZ 17684 cranium	doi:10.17602/M2/M2943	MorphoSource.org	doi:10.17602/M2/M2943	http://dx.doi.org/10.17602/M2/M2943							cranium	adult
MCZ 17702 cranium	Tomography scan	HMXST225 microCT scanner	X-Tek	0.102401	millimeter	UO	UO:0000016	0.102401	millimeter	UO	UO:0000016	0.102401	millimeter	UO	UO:0000016	80	kilovolt	UO	UO:0000248	120	ampere	UO	UO:0000011	9.6	watt	UO	UO:0000114	1500	MCZ 17702 cranium	doi:10.17602/M2/M4395	MorphoSource.org	doi:10.17602/M2/M4395	http://dx.doi.org/10.17602/M2/M4395							cranium	adult
MCZ 18607 skull	Tomography scan	HMXST225 microCT scanner	X-Tek	0.028886	millimeter	UO	UO:0000016	0.028886	millimeter	UO	UO:0000016	0.028886	millimeter	UO	UO:0000016	80	kilovolt	UO	UO:0000248	125	ampere	UO	UO:0000011	10	watt	UO	UO:0000114	1000	MCZ 18607 skull	doi:10.17602/M2/M4718	MorphoSource.org	doi:10.17602/M2/M4718	http://dx.doi.org/10.17602/M2/M4718	3D landmark data	MicroScribe G2X	Copes et al. 3D landmark data.xls	Dryad Digital Repository	doi:10.5061/dryad.dm57j	http://dx.doi.org/10.5061/dryad.dm57j	skull	juvenile
MCZ 18608 skull	Tomography scan	HMXST225 microCT scanner	X-Tek	0.026906	millimeter	UO	UO:0000016	0.026906	millimeter	UO	UO:0000016	0.026906	millimeter	UO	UO:0000016	80	kilovolt	UO	UO:0000248	125	ampere	UO	UO:0000011	10	watt	UO	UO:0000114	1000	MCZ 18608 skull	doi:10.17602/M2/M2829	MorphoSource.org	doi:10.17602/M2/M2829	http://dx.doi.org/10.17602/M2/M2829	3D landmark data	MicroScribe G2X	Copes et al. 3D landmark data.xls	Dryad Digital Repository	doi:10.5061/dryad.dm57j	http://dx.doi.org/10.5061/dryad.dm57j	skull	adult
MCZ 18609 skull	Tomography scan	HMXST225 microCT scanner	X-Tek	0.026906	millimeter	UO	UO:0000016	0.026906	millimeter	UO	UO:0000016	0.026906	millimeter	UO	UO:0000016	80	kilovolt	UO	UO:0000248	125	ampere	UO	UO:0000011	10	watt	UO	UO:0000114	1000	MCZ 18609 skull	doi:10.17602/M2/M2835	MorphoSource.org	doi:10.17602/M2/M2835	http://dx.doi.org/10.17602/M2/M2835	3D landmark data	MicroScribe G2X	Copes et al. 3D landmark data.xls	Dryad Digital Repository	doi:10.5061/dryad.dm57j	http://dx.doi.org/10.5061/dryad.dm57j	skull	adult
MCZ 18612 skull	Tomography scan	HMXST225 microCT scanner	X-Tek	0.090751	millimeter	UO	UO:0000016	0.090751	millimeter	UO	UO:0000016	0.090751	millimeter	UO	UO:0000016	85	kilovolt	UO	UO:0000248	126	ampere	UO	UO:0000011	10.6	watt	UO	UO:0000114	1100	MCZ 18612 skull	doi:10.17602/M2/M2599	MorphoSource.org	doi:10.17602/M2/M2599	http://dx.doi.org/10.17602/M2/M2599	3D landmark data	MicroScribe G2X	Copes et al. 3D landmark data.xls	Dryad Digital Repository	doi:10.5061/dryad.dm57j	http://dx.doi.org/10.5061/dryad.dm57j	skull	adult
MCZ 18614 skull	Tomography scan	HMXST225 microCT scanner	X-Tek	0.08971	millimeter	UO	UO:0000016	0.08971	millimeter	UO	UO:0000016	0.08971	millimeter	UO	UO:0000016	80	kilovolt	UO	UO:0000248	125	ampere	UO	UO:0000011	10	watt	UO	UO:0000114	1100	MCZ 18614 skull	doi:10.17602/M2/M2622	MorphoSource.org	doi:10.17602/M2/M2622	http://dx.doi.org/10.17602/M2/M2622	3D landmark data	MicroScribe G2X	Copes et al. 3D landmark data.xls	Dryad Digital Repository	doi:10.5061/dryad.dm57j	http://dx.doi.org/10.5061/dryad.dm57j	skull	juvenile
MCZ 18631 skull	Tomography scan	HMXST225 microCT scanner	X-Tek	0.048998	millimeter	UO	UO:0000016	0.048998	millimeter	UO	UO:0000016	0.048998	millimeter	UO	UO:0000016	80	kilovolt	UO	UO:0000248	125	ampere	UO	UO:0000011	10	watt	UO	UO:0000114	1000	MCZ 18631 skull	doi:10.17602/M2/M2725	MorphoSource.org	doi:10.17602/M2/M2725	http://dx.doi.org/10.17602/M2/M2725	3D landmark data	MicroScribe G2X	Copes et al. 3D landmark data.xls	Dryad Digital Repository	doi:10.5061/dryad.dm57j	http://dx.doi.org/10.5061/dryad.dm57j	skull	adult
MCZ 18740 skull	Tomography scan	HMXST225 microCT scanner	X-Tek	0.054763	millimeter	UO	UO:0000016	0.054763	millimeter	UO	UO:0000016	0.054763	millimeter	UO	UO:0000016	80	kilovolt	UO	UO:0000248	125	ampere	UO	UO:0000011	10	watt	UO	UO:0000114	1000	MCZ 18740 skull	doi:10.17602/M2/M4402	MorphoSource.org	doi:10.17602/M2/M4402	http://dx.doi.org/10.17602/M2/M4402	3D landmark data	MicroScribe G2X	Copes et al. 3D landmark data.xls	Dryad Digital Repository	doi:10.5061/dryad.dm57j	http://dx.doi.org/10.5061/dryad.dm57j	skull	adult
MCZ 19184 skull	Tomography scan	HMXST225 microCT scanner	X-Tek	0.090751	millimeter	UO	UO:0000016	0.090751	millimeter	UO	UO:0000016	0.090751	millimeter	UO	UO:0000016	85	kilovolt	UO	UO:0000248	125	ampere	UO	UO:0000011	10.6	watt	UO	UO:0000114	1100	MCZ 19184 skull	doi:10.17602/M2/M2598	MorphoSource.org	doi:10.17602/M2/M2598	http://dx.doi.org/10.17602/M2/M2598	3D landmark data	MicroScribe G2X	Copes et al. 3D landmark data.xls	Dryad Digital Repository	doi:10.5061/dryad.dm57j	http://dx.doi.org/10.5061/dryad.dm57j	skull	adult
MCZ 1957 skull	Tomography scan	HMXST225 microCT scanner	X-Tek	0.079988	millimeter	UO	UO:0000016	0.079988	millimeter	UO	UO:0000016	0.079988	millimeter	UO	UO:0000016	80	kilovolt	UO	UO:0000248	115	ampere	UO	UO:0000011	9.2	watt	UO	UO:0000114	1100	MCZ 1957 skull	doi:10.17602/M2/M5156	MorphoSource.org	doi:10.17602/M2/M5156	http://dx.doi.org/10.17602/M2/M5156	3D landmark data	MicroScribe G2X	Copes et al. 3D landmark data.xls	Dryad Digital Repository	doi:10.5061/dryad.dm57j	http://dx.doi.org/10.5061/dryad.dm57j	skull	adult
MCZ 19801 skull	Tomography scan	HMXST225 microCT scanner	X-Tek	0.040724	millimeter	UO	UO:0000016	0.040724	millimeter	UO	UO:0000016	0.040724	millimeter	UO	UO:0000016	80	kilovolt	UO	UO:0000248	125	ampere	UO	UO:0000011	10	watt	UO	UO:0000114	1000	MCZ 19801 skull	doi:10.17602/M2/M2870	MorphoSource.org	doi:10.17602/M2/M2870	http://dx.doi.org/10.17602/M2/M2870	3D landmark data	MicroScribe G2X	Copes et al. 3D landmark data.xls	Dryad Digital Repository	doi:10.5061/dryad.dm57j	http://dx.doi.org/10.5061/dryad.dm57j	skull	adult
MCZ 19802 skull	Tomography scan	HMXST225 microCT scanner	X-Tek	0.040724	millimeter	UO	UO:0000016	0.040724	millimeter	UO	UO:0000016	0.040724	millimeter	UO	UO:0000016	80	kilovolt	UO	UO:0000248	125	ampere	UO	UO:0000011	10	watt	UO	UO:0000114	1000	MCZ 19802 skull	doi:10.17602/M2/M2871	MorphoSource.org	doi:10.17602/M2/M2871	http://dx.doi.org/10.17602/M2/M2871	3D landmark data	MicroScribe G2X	Copes et al. 3D landmark data.xls	Dryad Digital Repository	doi:10.5061/dryad.dm57j	http://dx.doi.org/10.5061/dryad.dm57j	skull	adult
MCZ 19805 skull	Tomography scan	HMXST225 microCT scanner	X-Tek	0.040724	millimeter	UO	UO:0000016	0.040724	millimeter	UO	UO:0000016	0.040724	millimeter	UO	UO:0000016	80	kilovolt	UO	UO:0000248	125	ampere	UO	UO:0000011	10	watt	UO	UO:0000114	1000	MCZ 19805 skull	doi:10.17602/M2/M2872	MorphoSource.org	doi:10.17602/M2/M2872	http://dx.doi.org/10.17602/M2/M2872	3D landmark data	MicroScribe G2X	Copes et al. 3D landmark data.xls	Dryad Digital Repository	doi:10.5061/dryad.dm57j	http://dx.doi.org/10.5061/dryad.dm57j	skull	adult
MCZ 19969 skull	Tomography scan	HMXST225 microCT scanner	X-Tek	0.04766	millimeter	UO	UO:0000016	0.04766	millimeter	UO	UO:0000016	0.04766	millimeter	UO	UO:0000016	80	kilovolt	UO	UO:0000248	125	ampere	UO	UO:0000011	10	watt	UO	UO:0000114	1000	MCZ 19969 skull	doi:10.17602/M2/M2833	MorphoSource.org	doi:10.17602/M2/M2833	http://dx.doi.org/10.17602/M2/M2833	3D landmark data	MicroScribe G2X	Copes et al. 3D landmark data.xls	Dryad Digital Repository	doi:10.5061/dryad.dm57j	http://dx.doi.org/10.5061/dryad.dm57j	skull	adult
MCZ 19976 skull	Tomography scan	HMXST225 microCT scanner	X-Tek	0.050092	millimeter	UO	UO:0000016	0.050092	millimeter	UO	UO:0000016	0.050092	millimeter	UO	UO:0000016	80	kilovolt	UO	UO:0000248	125	ampere	UO	UO:0000011	10	watt	UO	UO:0000114	1000	MCZ 19976 skull	doi:10.17602/M2/M5095	MorphoSource.org	doi:10.17602/M2/M5095	http://dx.doi.org/10.17602/M2/M5095	3D landmark data	MicroScribe G2X	Copes et al. 3D landmark data.xls	Dryad Digital Repository	doi:10.5061/dryad.dm57j	http://dx.doi.org/10.5061/dryad.dm57j	skull	adult
MCZ 19982 skull	Tomography scan	HMXST225 microCT scanner	X-Tek	0.092963	millimeter	UO	UO:0000016	0.092963	millimeter	UO	UO:0000016	0.092963	millimeter	UO	UO:0000016	85	kilovolt	UO	UO:0000248	125	ampere	UO	UO:0000011	10.6	watt	UO	UO:0000114	1100	MCZ 19982 skull	doi:10.17602/M2/M2597	MorphoSource.org	doi:10.17602/M2/M2597	http://dx.doi.org/10.17602/M2/M2597	3D landmark data	MicroScribe G2X	Copes et al. 3D landmark data.xls	Dryad Digital Repository	doi:10.5061/dryad.dm57j	http://dx.doi.org/10.5061/dryad.dm57j	skull	adult
MCZ 19986 cranium	Tomography scan	HMXST225 microCT scanner	X-Tek	0.111129	millimeter	UO	UO:0000016	0.111129	millimeter	UO	UO:0000016	0.111129	millimeter	UO	UO:0000016	85	kilovolt	UO	UO:0000248	125	ampere	UO	UO:0000011	10	watt	UO	UO:0000114	1100	MCZ 19986 cranium	doi:10.17602/M2/M3059	MorphoSource.org	doi:10.17602/M2/M3059	http://dx.doi.org/10.17602/M2/M3059							cranium	adult
MCZ 20085 cranium	Tomography scan	HMXST225 microCT scanner	X-Tek	0.111129	millimeter	UO	UO:0000016	0.111129	millimeter	UO	UO:0000016	0.111129	millimeter	UO	UO:0000016	85	kilovolt	UO	UO:0000248	125	ampere	UO	UO:0000011	10	watt	UO	UO:0000114	1100	MCZ 20085 cranium	doi:10.17602/M2/M3062	MorphoSource.org	doi:10.17602/M2/M3062	http://dx.doi.org/10.17602/M2/M3062							cranium	adult
MCZ 20089 cranium	Tomography scan	HMXST225 microCT scanner	X-Tek	0.118952	millimeter	UO	UO:0000016	0.118952	millimeter	UO	UO:0000016	0.118952	millimeter	UO	UO:0000016	85	kilovolt	UO	UO:0000248	90	ampere	UO	UO:0000011	7.7	watt	UO	UO:0000114	1500	MCZ 20089 cranium	doi:10.17602/M2/M2945	MorphoSource.org	doi:10.17602/M2/M2945	http://dx.doi.org/10.17602/M2/M2945							cranium	juvenile
MCZ 20099 skull	Tomography scan	HMXST225 microCT scanner	X-Tek	0.040724	millimeter	UO	UO:0000016	0.040724	millimeter	UO	UO:0000016	0.040724	millimeter	UO	UO:0000016	80	kilovolt	UO	UO:0000248	125	ampere	UO	UO:0000011	10	watt	UO	UO:0000114	1000	MCZ 20099 skull	doi:10.17602/M2/M2873	MorphoSource.org	doi:10.17602/M2/M2873	http://dx.doi.org/10.17602/M2/M2873	3D landmark data	MicroScribe G2X	Copes et al. 3D landmark data.xls	Dryad Digital Repository	doi:10.5061/dryad.dm57j	http://dx.doi.org/10.5061/dryad.dm57j	skull	juvenile
MCZ 20186 skull	Tomography scan	HMXST225 microCT scanner	X-Tek	0.047097	millimeter	UO	UO:0000016	0.047097	millimeter	UO	UO:0000016	0.047097	millimeter	UO	UO:0000016	80	kilovolt	UO	UO:0000248	120	ampere	UO	UO:0000011	9.6	watt	UO	UO:0000114	1050	MCZ 20186 skull	doi:10.17602/M2/M5158	MorphoSource.org	doi:10.17602/M2/M5158	http://dx.doi.org/10.17602/M2/M5158	3D landmark data	MicroScribe G2X	Copes et al. 3D landmark data.xls	Dryad Digital Repository	doi:10.5061/dryad.dm57j	http://dx.doi.org/10.5061/dryad.dm57j	skull	adult
MCZ 20187 skull	Tomography scan	HMXST225 microCT scanner	X-Tek	0.047018	millimeter	UO	UO:0000016	0.047018	millimeter	UO	UO:0000016	0.047018	millimeter	UO	UO:0000016	80	kilovolt	UO	UO:0000248	120	ampere	UO	UO:0000011	9.6	watt	UO	UO:0000114	1050	MCZ 20187 skull	doi:10.17602/M2/M4486	MorphoSource.org	doi:10.17602/M2/M4486	http://dx.doi.org/10.17602/M2/M4486	3D landmark data	MicroScribe G2X	Copes et al. 3D landmark data.xls	Dryad Digital Repository	doi:10.5061/dryad.dm57j	http://dx.doi.org/10.5061/dryad.dm57j	skull	adult
MCZ 20188 skull	Tomography scan	HMXST225 microCT scanner	X-Tek	0.047097	millimeter	UO	UO:0000016	0.047097	millimeter	UO	UO:0000016	0.047097	millimeter	UO	UO:0000016	80	kilovolt	UO	UO:0000248	120	ampere	UO	UO:0000011	9.6	watt	UO	UO:0000114	1050	MCZ 20188 skull	doi:10.17602/M2/M5159	MorphoSource.org	doi:10.17602/M2/M5159	http://dx.doi.org/10.17602/M2/M5159	3D landmark data	MicroScribe G2X	Copes et al. 3D landmark data.xls	Dryad Digital Repository	doi:10.5061/dryad.dm57j	http://dx.doi.org/10.5061/dryad.dm57j	skull	adult
MCZ 20265 skull	Tomography scan	HMXST225 microCT scanner	X-Tek	0.050092	millimeter	UO	UO:0000016	0.050092	millimeter	UO	UO:0000016	0.050092	millimeter	UO	UO:0000016	80	kilovolt	UO	UO:0000248	115	ampere	UO	UO:0000011	9.2	watt	UO	UO:0000114	1050	MCZ 20265 skull	doi:10.17602/M2/M4710	MorphoSource.org	doi:10.17602/M2/M4710	http://dx.doi.org/10.17602/M2/M4710	3D landmark data	MicroScribe G2X	Copes et al. 3D landmark data.xls	Dryad Digital Repository	doi:10.5061/dryad.dm57j	http://dx.doi.org/10.5061/dryad.dm57j	skull	adult
MCZ 20266 skull	Tomography scan	HMXST225 microCT scanner	X-Tek	0.050142	millimeter	UO	UO:0000016	0.050142	millimeter	UO	UO:0000016	0.050142	millimeter	UO	UO:0000016	80	kilovolt	UO	UO:0000248	115	ampere	UO	UO:0000011	9.2	watt	UO	UO:0000114	1050	MCZ 20266 skull	doi:10.17602/M2/M4709	MorphoSource.org	doi:10.17602/M2/M4709	http://dx.doi.org/10.17602/M2/M4709	3D landmark data	MicroScribe G2X	Copes et al. 3D landmark data.xls	Dryad Digital Repository	doi:10.5061/dryad.dm57j	http://dx.doi.org/10.5061/dryad.dm57j	skull	adult
MCZ 21147 skull	Tomography scan	HMXST225 microCT scanner	X-Tek	0.08006	millimeter	UO	UO:0000016	0.08006	millimeter	UO	UO:0000016	0.08006	millimeter	UO	UO:0000016	70	kilovolt	UO	UO:0000248	110	ampere	UO	UO:0000011	7.7	watt	UO	UO:0000114	1050	MCZ 21147 skull	doi:10.17602/M2/M2903	MorphoSource.org	doi:10.17602/M2/M2903	http://dx.doi.org/10.17602/M2/M2903	3D landmark data	MicroScribe G2X	Copes et al. 3D landmark data.xls	Dryad Digital Repository	doi:10.5061/dryad.dm57j	http://dx.doi.org/10.5061/dryad.dm57j	skull	adult
MCZ 21151 skull	Tomography scan	HMXST225 microCT scanner	X-Tek	0.07602	millimeter	UO	UO:0000016	0.07602	millimeter	UO	UO:0000016	0.07602	millimeter	UO	UO:0000016	70	kilovolt	UO	UO:0000248	110	ampere	UO	UO:0000011	7.7	watt	UO	UO:0000114	1050	MCZ 21151 skull	doi:10.17602/M2/M2904	MorphoSource.org	doi:10.17602/M2/M2904	http://dx.doi.org/10.17602/M2/M2904	3D landmark data	MicroScribe G2X	Copes et al. 3D landmark data.xls	Dryad Digital Repository	doi:10.5061/dryad.dm57j	http://dx.doi.org/10.5061/dryad.dm57j	skull	adult
MCZ 21153 skull	Tomography scan	HMXST225 microCT scanner	X-Tek	0.07602	millimeter	UO	UO:0000016	0.07602	millimeter	UO	UO:0000016	0.07602	millimeter	UO	UO:0000016	70	kilovolt	UO	UO:0000248	110	ampere	UO	UO:0000011	7.7	watt	UO	UO:0000114	1050	MCZ 21153 skull	doi:10.17602/M2/M2905	MorphoSource.org	doi:10.17602/M2/M2905	http://dx.doi.org/10.17602/M2/M2905	3D landmark data	MicroScribe G2X	Copes et al. 3D landmark data.xls	Dryad Digital Repository	doi:10.5061/dryad.dm57j	http://dx.doi.org/10.5061/dryad.dm57j	skull	adult
MCZ 21155 skull	Tomography scan	HMXST225 microCT scanner	X-Tek	0.092963	millimeter	UO	UO:0000016	0.092963	millimeter	UO	UO:0000016	0.092963	millimeter	UO	UO:0000016	85	kilovolt	UO	UO:0000248	125	ampere	UO	UO:0000011	10.6	watt	UO	UO:0000114	1100	MCZ 21155 skull	doi:10.17602/M2/M2601	MorphoSource.org	doi:10.17602/M2/M2601	http://dx.doi.org/10.17602/M2/M2601	3D landmark data	MicroScribe G2X	Copes et al. 3D landmark data.xls	Dryad Digital Repository	doi:10.5061/dryad.dm57j	http://dx.doi.org/10.5061/dryad.dm57j	skull	adult
MCZ 21160 cranium	Tomography scan	HMXST225 microCT scanner	X-Tek	0.117627	millimeter	UO	UO:0000016	0.117627	millimeter	UO	UO:0000016	0.117627	millimeter	UO	UO:0000016	85	kilovolt	UO	UO:0000248	125	ampere	UO	UO:0000011	10	watt	UO	UO:0000114	1100	MCZ 21160 cranium	doi:10.17602/M2/M4881	MorphoSource.org	doi:10.17602/M2/M4881	http://dx.doi.org/10.17602/M2/M4881							cranium	adult
MCZ 21161 cranium	Tomography scan	HMXST225 microCT scanner	X-Tek	0.117658	millimeter	UO	UO:0000016	0.117658	millimeter	UO	UO:0000016	0.117658	millimeter	UO	UO:0000016	90	kilovolt	UO	UO:0000248	125	ampere	UO	UO:0000011	11.3	watt	UO	UO:0000114	1100	MCZ 21161 cranium	doi:10.17602/M2/M4879	MorphoSource.org	doi:10.17602/M2/M4879	http://dx.doi.org/10.17602/M2/M4879							cranium	adult
MCZ 22276 skull	Tomography scan	HMXST225 microCT scanner	X-Tek	0.079988	millimeter	UO	UO:0000016	0.079988	millimeter	UO	UO:0000016	0.079988	millimeter	UO	UO:0000016	80	kilovolt	UO	UO:0000248	120	ampere	UO	UO:0000011	9.6	watt	UO	UO:0000114	1100	MCZ 22276 skull	doi:10.17602/M2/M4557	MorphoSource.org	doi:10.17602/M2/M4557	http://dx.doi.org/10.17602/M2/M4557	3D landmark data	MicroScribe G2X	Copes et al. 3D landmark data.xls	Dryad Digital Repository	doi:10.5061/dryad.dm57j	http://dx.doi.org/10.5061/dryad.dm57j	skull	adult
MCZ 22277 skull	Tomography scan	HMXST225 microCT scanner	X-Tek	0.061559	millimeter	UO	UO:0000016	0.061559	millimeter	UO	UO:0000016	0.061559	millimeter	UO	UO:0000016	80	kilovolt	UO	UO:0000248	125	ampere	UO	UO:0000011	10	watt	UO	UO:0000114	1050	MCZ 22277 skull	doi:10.17602/M2/M3029	MorphoSource.org	doi:10.17602/M2/M3029	http://dx.doi.org/10.17602/M2/M3029	3D landmark data	MicroScribe G2X	Copes et al. 3D landmark data.xls	Dryad Digital Repository	doi:10.5061/dryad.dm57j	http://dx.doi.org/10.5061/dryad.dm57j	skull	adult
MCZ 22356 skull	Tomography scan	HMXST225 microCT scanner	X-Tek	0.07602	millimeter	UO	UO:0000016	0.07602	millimeter	UO	UO:0000016	0.07602	millimeter	UO	UO:0000016	70	kilovolt	UO	UO:0000248	110	ampere	UO	UO:0000011	7.7	watt	UO	UO:0000114	1050	MCZ 22356 skull	doi:10.17602/M2/M2906	MorphoSource.org	doi:10.17602/M2/M2906	http://dx.doi.org/10.17602/M2/M2906	3D landmark data	MicroScribe G2X	Copes et al. 3D landmark data.xls	Dryad Digital Repository	doi:10.5061/dryad.dm57j	http://dx.doi.org/10.5061/dryad.dm57j	skull	adult
MCZ 22358 skull	Tomography scan	HMXST225 microCT scanner	X-Tek	0.07602	millimeter	UO	UO:0000016	0.07602	millimeter	UO	UO:0000016	0.07602	millimeter	UO	UO:0000016	85	kilovolt	UO	UO:0000248	125	ampere	UO	UO:0000011	10.6	watt	UO	UO:0000114	1050	MCZ 22358 skull	doi:10.17602/M2/M2907	MorphoSource.org	doi:10.17602/M2/M2907	http://dx.doi.org/10.17602/M2/M2907	3D landmark data	MicroScribe G2X	Copes et al. 3D landmark data.xls	Dryad Digital Repository	doi:10.5061/dryad.dm57j	http://dx.doi.org/10.5061/dryad.dm57j	skull	juvenile
MCZ 22624 skull	Tomography scan	HMXST225 microCT scanner	X-Tek	0.07602	millimeter	UO	UO:0000016	0.07602	millimeter	UO	UO:0000016	0.07602	millimeter	UO	UO:0000016	85	kilovolt	UO	UO:0000248	125	ampere	UO	UO:0000011	10.6	watt	UO	UO:0000114	1050	MCZ 22624 skull	doi:10.17602/M2/M2908	MorphoSource.org	doi:10.17602/M2/M2908	http://dx.doi.org/10.17602/M2/M2908	3D landmark data	MicroScribe G2X	Copes et al. 3D landmark data.xls	Dryad Digital Repository	doi:10.5061/dryad.dm57j	http://dx.doi.org/10.5061/dryad.dm57j	skull	adult
MCZ 22626 skull	Tomography scan	HMXST225 microCT scanner	X-Tek	0.07602	millimeter	UO	UO:0000016	0.07602	millimeter	UO	UO:0000016	0.07602	millimeter	UO	UO:0000016	85	kilovolt	UO	UO:0000248	125	ampere	UO	UO:0000011	10.6	watt	UO	UO:0000114	1050	MCZ 22626 skull	doi:10.17602/M2/M2909	MorphoSource.org	doi:10.17602/M2/M2909	http://dx.doi.org/10.17602/M2/M2909	3D landmark data	MicroScribe G2X	Copes et al. 3D landmark data.xls	Dryad Digital Repository	doi:10.5061/dryad.dm57j	http://dx.doi.org/10.5061/dryad.dm57j	skull	adult
MCZ 22629 skull	Tomography scan	HMXST225 microCT scanner	X-Tek	0.07602	millimeter	UO	UO:0000016	0.07602	millimeter	UO	UO:0000016	0.07602	millimeter	UO	UO:0000016	85	kilovolt	UO	UO:0000248	125	ampere	UO	UO:0000011	10.6	watt	UO	UO:0000114	1050	MCZ 22629 skull	doi:10.17602/M2/M2910	MorphoSource.org	doi:10.17602/M2/M2910	http://dx.doi.org/10.17602/M2/M2910	3D landmark data	MicroScribe G2X	Copes et al. 3D landmark data.xls	Dryad Digital Repository	doi:10.5061/dryad.dm57j	http://dx.doi.org/10.5061/dryad.dm57j	skull	adult
MCZ 22734 skull	Tomography scan	HMXST225 microCT scanner	X-Tek	0.079988	millimeter	UO	UO:0000016	0.079988	millimeter	UO	UO:0000016	0.079988	millimeter	UO	UO:0000016	80	kilovolt	UO	UO:0000248	125	ampere	UO	UO:0000011	10	watt	UO	UO:0000114	1100	MCZ 22734 skull	doi:10.17602/M2/M2928	MorphoSource.org	doi:10.17602/M2/M2928	http://dx.doi.org/10.17602/M2/M2928	3D landmark data	MicroScribe G2X	Copes et al. 3D landmark data.xls	Dryad Digital Repository	doi:10.5061/dryad.dm57j	http://dx.doi.org/10.5061/dryad.dm57j	skull	adult
MCZ 22736 skull	Tomography scan	HMXST225 microCT scanner	X-Tek	0.08971	millimeter	UO	UO:0000016	0.08971	millimeter	UO	UO:0000016	0.08971	millimeter	UO	UO:0000016	80	kilovolt	UO	UO:0000248	125	ampere	UO	UO:0000011	10	watt	UO	UO:0000114	1000	MCZ 22736 skull	doi:10.17602/M2/M2732	MorphoSource.org	doi:10.17602/M2/M2732	http://dx.doi.org/10.17602/M2/M2732	3D landmark data	MicroScribe G2X	Copes et al. 3D landmark data.xls	Dryad Digital Repository	doi:10.5061/dryad.dm57j	http://dx.doi.org/10.5061/dryad.dm57j	skull	adult
MCZ 22737 skull	Tomography scan	HMXST225 microCT scanner	X-Tek	0.08971	millimeter	UO	UO:0000016	0.08971	millimeter	UO	UO:0000016	0.08971	millimeter	UO	UO:0000016	80	kilovolt	UO	UO:0000248	125	ampere	UO	UO:0000011	10.6	watt	UO	UO:0000114	1100	MCZ 22737 skull	doi:10.17602/M2/M2621	MorphoSource.org	doi:10.17602/M2/M2621	http://dx.doi.org/10.17602/M2/M2621	3D landmark data	MicroScribe G2X	Copes et al. 3D landmark data.xls	Dryad Digital Repository	doi:10.5061/dryad.dm57j	http://dx.doi.org/10.5061/dryad.dm57j	skull	adult
MCZ 22850 skull	Tomography scan	HMXST225 microCT scanner	X-Tek	0.07602	millimeter	UO	UO:0000016	0.07602	millimeter	UO	UO:0000016	0.07602	millimeter	UO	UO:0000016	80	kilovolt	UO	UO:0000248	125	ampere	UO	UO:0000011	8.4	watt	UO	UO:0000114	1050	MCZ 22850 skull	doi:10.17602/M2/M2911	MorphoSource.org	doi:10.17602/M2/M2911	http://dx.doi.org/10.17602/M2/M2911	3D landmark data	MicroScribe G2X	Copes et al. 3D landmark data.xls	Dryad Digital Repository	doi:10.5061/dryad.dm57j	http://dx.doi.org/10.5061/dryad.dm57j	skull
MCZ 23167 skull	Tomography scan	HMXST225 microCT scanner	X-Tek	0.106004	millimeter	UO	UO:0000016	0.106004	millimeter	UO	UO:0000016	0.106004	millimeter	UO	UO:0000016	80	kilovolt	UO	UO:0000248	120	ampere	UO	UO:0000011	9.6	watt	UO	UO:0000114	1500	MCZ 23167 skull	doi:10.17602/M2/M4390	MorphoSource.org	doi:10.17602/M2/M4390	http://dx.doi.org/10.17602/M2/M4390	3D landmark data	MicroScribe G2X	Copes et al. 3D landmark data.xls	Dryad Digital Repository	doi:10.5061/dryad.dm57j	http://dx.doi.org/10.5061/dryad.dm57j	skull	adult
MCZ 23168 cranium	Tomography scan	HMXST225 microCT scanner	X-Tek	0.111129	millimeter	UO	UO:0000016	0.111129	millimeter	UO	UO:0000016	0.111129	millimeter	UO	UO:0000016	85	kilovolt	UO	UO:0000248	125	ampere	UO	UO:0000011	10	watt	UO	UO:0000114	1100	MCZ 23168 cranium	doi:10.17602/M2/M3066	MorphoSource.org	doi:10.17602/M2/M3066	http://dx.doi.org/10.17602/M2/M3066							cranium	adult
MCZ 23169 cranium	Tomography scan	HMXST225 microCT scanner	X-Tek	0.111129	millimeter	UO	UO:0000016	0.111129	millimeter	UO	UO:0000016	0.111129	millimeter	UO	UO:0000016	85	kilovolt	UO	UO:0000248	125	ampere	UO	UO:0000011	10	watt	UO	UO:0000114	1100	MCZ 23169 cranium	doi:10.17602/M2/M3081	MorphoSource.org	doi:10.17602/M2/M3081	http://dx.doi.org/10.17602/M2/M3081							cranium	adult
MCZ 23194 skull	Tomography scan	HMXST225 microCT scanner	X-Tek	0.08971	millimeter	UO	UO:0000016	0.08971	millimeter	UO	UO:0000016	0.08971	millimeter	UO	UO:0000016	80	kilovolt	UO	UO:0000248	125	ampere	UO	UO:0000011	10	watt	UO	UO:0000114	1100	MCZ 23194 skull	doi:10.17602/M2/M2617	MorphoSource.org	doi:10.17602/M2/M2617	http://dx.doi.org/10.17602/M2/M2617	3D landmark data	MicroScribe G2X	Copes et al. 3D landmark data.xls	Dryad Digital Repository	doi:10.5061/dryad.dm57j	http://dx.doi.org/10.5061/dryad.dm57j	skull	adult
MCZ 23195 skull	Tomography scan	HMXST225 microCT scanner	X-Tek	0.092963	millimeter	UO	UO:0000016	0.092963	millimeter	UO	UO:0000016	0.092963	millimeter	UO	UO:0000016	85	kilovolt	UO	UO:0000248	125	ampere	UO	UO:0000011	10.6	watt	UO	UO:0000114	1100	MCZ 23195 skull	doi:10.17602/M2/M2596	MorphoSource.org	doi:10.17602/M2/M2596	http://dx.doi.org/10.17602/M2/M2596	3D landmark data	MicroScribe G2X	Copes et al. 3D landmark data.xls	Dryad Digital Repository	doi:10.5061/dryad.dm57j	http://dx.doi.org/10.5061/dryad.dm57j	skull	adult
MCZ 23196 skull	Tomography scan	HMXST225 microCT scanner	X-Tek	0.050092	millimeter	UO	UO:0000016	0.050092	millimeter	UO	UO:0000016	0.050092	millimeter	UO	UO:0000016	80	kilovolt	UO	UO:0000248	125	ampere	UO	UO:0000011	10	watt	UO	UO:0000114	1000	MCZ 23196 skull	doi:10.17602/M2/M5094	MorphoSource.org	doi:10.17602/M2/M5094	http://dx.doi.org/10.17602/M2/M5094	3D landmark data	MicroScribe G2X	Copes et al. 3D landmark data.xls	Dryad Digital Repository	doi:10.5061/dryad.dm57j	http://dx.doi.org/10.5061/dryad.dm57j	skull	adult
MCZ 23197 skull	Tomography scan	HMXST225 microCT scanner	X-Tek	0.050092	millimeter	UO	UO:0000016	0.050092	millimeter	UO	UO:0000016	0.050092	millimeter	UO	UO:0000016	80	kilovolt	UO	UO:0000248	125	ampere	UO	UO:0000011	10	watt	UO	UO:0000114	1000	MCZ 23197 skull	doi:10.17602/M2/M5093	MorphoSource.org	doi:10.17602/M2/M5093	http://dx.doi.org/10.17602/M2/M5093	3D landmark data	MicroScribe G2X	Copes et al. 3D landmark data.xls	Dryad Digital Repository	doi:10.5061/dryad.dm57j	http://dx.doi.org/10.5061/dryad.dm57j	skull	adult
MCZ 23812 skull	Tomography scan	HMXST225 microCT scanner	X-Tek	0.061559	millimeter	UO	UO:0000016	0.061559	millimeter	UO	UO:0000016	0.061559	millimeter	UO	UO:0000016	80	kilovolt	UO	UO:0000248	125	ampere	UO	UO:0000011	10	watt	UO	UO:0000114	1050	MCZ 23812 skull	doi:10.17602/M2/M3030	MorphoSource.org	doi:10.17602/M2/M3030	http://dx.doi.org/10.17602/M2/M3030	3D landmark data	MicroScribe G2X	Copes et al. 3D landmark data.xls	Dryad Digital Repository	doi:10.5061/dryad.dm57j	http://dx.doi.org/10.5061/dryad.dm57j	skull	adult
MCZ 23813 skull	Tomography scan	HMXST225 microCT scanner	X-Tek	0.061559	millimeter	UO	UO:0000016	0.061559	millimeter	UO	UO:0000016	0.061559	millimeter	UO	UO:0000016	80	kilovolt	UO	UO:0000248	125	ampere	UO	UO:0000011	10	watt	UO	UO:0000114	1050	MCZ 23813 skull	doi:10.17602/M2/M3031	MorphoSource.org	doi:10.17602/M2/M3031	http://dx.doi.org/10.17602/M2/M3031	3D landmark data	MicroScribe G2X	Copes et al. 3D landmark data.xls	Dryad Digital Repository	doi:10.5061/dryad.dm57j	http://dx.doi.org/10.5061/dryad.dm57j	skull	juvenile
MCZ 23986 cranium	Tomography scan	HMXST225 microCT scanner	X-Tek	0.094522	millimeter	UO	UO:0000016	0.094522	millimeter	UO	UO:0000016	0.094522	millimeter	UO	UO:0000016	85	kilovolt	UO	UO:0000248	125	ampere	UO	UO:0000011	10	watt	UO	UO:0000114	1100	MCZ 23986 cranium	doi:10.17602/M2/M4441	MorphoSource.org	doi:10.17602/M2/M4441	http://dx.doi.org/10.17602/M2/M4441							cranium	adult
MCZ 24080 skull	Tomography scan	HMXST225 microCT scanner	X-Tek	0.079977	millimeter	UO	UO:0000016	0.079977	millimeter	UO	UO:0000016	0.079977	millimeter	UO	UO:0000016	80	kilovolt	UO	UO:0000248	125	ampere	UO	UO:0000011	10	watt	UO	UO:0000114	1100	MCZ 24080 skull	doi:10.17602/M2/M2892	MorphoSource.org	doi:10.17602/M2/M2892	http://dx.doi.org/10.17602/M2/M2892	3D landmark data	MicroScribe G2X	Copes et al. 3D landmark data.xls	Dryad Digital Repository	doi:10.5061/dryad.dm57j	http://dx.doi.org/10.5061/dryad.dm57j	skull	adult
MCZ 24775 skull	Tomography scan	HMXST225 microCT scanner	X-Tek	0.08971	millimeter	UO	UO:0000016	0.08971	millimeter	UO	UO:0000016	0.08971	millimeter	UO	UO:0000016	80	kilovolt	UO	UO:0000248	125	ampere	UO	UO:0000011	10	watt	UO	UO:0000114	1100	MCZ 24775 skull	doi:10.17602/M2/M2893	MorphoSource.org	doi:10.17602/M2/M2893	http://dx.doi.org/10.17602/M2/M2893	3D landmark data	MicroScribe G2X	Copes et al. 3D landmark data.xls	Dryad Digital Repository	doi:10.5061/dryad.dm57j	http://dx.doi.org/10.5061/dryad.dm57j	skull	adult
MCZ 24793 skull	Tomography scan	HMXST225 microCT scanner	X-Tek	0.079977	millimeter	UO	UO:0000016	0.079977	millimeter	UO	UO:0000016	0.079977	millimeter	UO	UO:0000016	80	kilovolt	UO	UO:0000248	125	ampere	UO	UO:0000011	10	watt	UO	UO:0000114	1100	MCZ 24793 skull	doi:10.17602/M2/M2894	MorphoSource.org	doi:10.17602/M2/M2894	http://dx.doi.org/10.17602/M2/M2894	3D landmark data	MicroScribe G2X	Copes et al. 3D landmark data.xls	Dryad Digital Repository	doi:10.5061/dryad.dm57j	http://dx.doi.org/10.5061/dryad.dm57j	skull	adult
MCZ 25022 skull	Tomography scan	HMXST225 microCT scanner	X-Tek	0.079988	millimeter	UO	UO:0000016	0.079988	millimeter	UO	UO:0000016	0.079988	millimeter	UO	UO:0000016	80	kilovolt	UO	UO:0000248	125	ampere	UO	UO:0000011	10	watt	UO	UO:0000114	1100	MCZ 25022 skull	doi:10.17602/M2/M2929	MorphoSource.org	doi:10.17602/M2/M2929	http://dx.doi.org/10.17602/M2/M2929	3D landmark data	MicroScribe G2X	Copes et al. 3D landmark data.xls	Dryad Digital Repository	doi:10.5061/dryad.dm57j	http://dx.doi.org/10.5061/dryad.dm57j	skull	adult
MCZ 25626 skull	Tomography scan	HMXST225 microCT scanner	X-Tek	0.092963	millimeter	UO	UO:0000016	0.092963	millimeter	UO	UO:0000016	0.092963	millimeter	UO	UO:0000016	85	kilovolt	UO	UO:0000248	125	ampere	UO	UO:0000011	10.6	watt	UO	UO:0000114	1100	MCZ 25626 skull	doi:10.17602/M2/M2353	MorphoSource.org	doi:10.17602/M2/M2353	http://dx.doi.org/10.17602/M2/M2353	3D landmark data	MicroScribe G2X	Copes et al. 3D landmark data.xls	Dryad Digital Repository	doi:10.5061/dryad.dm57j	http://dx.doi.org/10.5061/dryad.dm57j	skull	adult
MCZ 25627 skull	Tomography scan	HMXST225 microCT scanner	X-Tek	0.079977	millimeter	UO	UO:0000016	0.079977	millimeter	UO	UO:0000016	0.079977	millimeter	UO	UO:0000016	80	kilovolt	UO	UO:0000248	125	ampere	UO	UO:0000011	10	watt	UO	UO:0000114	1100	MCZ 25627 skull	doi:10.17602/M2/M2895	MorphoSource.org	doi:10.17602/M2/M2895	http://dx.doi.org/10.17602/M2/M2895	3D landmark data	MicroScribe G2X	Copes et al. 3D landmark data.xls	Dryad Digital Repository	doi:10.5061/dryad.dm57j	http://dx.doi.org/10.5061/dryad.dm57j	skull	adult
MCZ 25630 skull	Tomography scan	HMXST225 microCT scanner	X-Tek	0.092963	millimeter	UO	UO:0000016	0.092963	millimeter	UO	UO:0000016	0.092963	millimeter	UO	UO:0000016	85	kilovolt	UO	UO:0000248	125	ampere	UO	UO:0000011	10.6	watt	UO	UO:0000114	1100	MCZ 25630 skull	doi:10.17602/M2/M2354	MorphoSource.org	doi:10.17602/M2/M2354	http://dx.doi.org/10.17602/M2/M2354	3D landmark data	MicroScribe G2X	Copes et al. 3D landmark data.xls	Dryad Digital Repository	doi:10.5061/dryad.dm57j	http://dx.doi.org/10.5061/dryad.dm57j	skull	adult
MCZ 25631 skull	Tomography scan	HMXST225 microCT scanner	X-Tek	0.08971	millimeter	UO	UO:0000016	0.08971	millimeter	UO	UO:0000016	0.08971	millimeter	UO	UO:0000016	80	kilovolt	UO	UO:0000248	125	ampere	UO	UO:0000011	10	watt	UO	UO:0000114	1100	MCZ 25631 skull	doi:10.17602/M2/M2896	MorphoSource.org	doi:10.17602/M2/M2896	http://dx.doi.org/10.17602/M2/M2896	3D landmark data	MicroScribe G2X	Copes et al. 3D landmark data.xls	Dryad Digital Repository	doi:10.5061/dryad.dm57j	http://dx.doi.org/10.5061/dryad.dm57j	skull	adult
MCZ 25810 skull	Tomography scan	HMXST225 microCT scanner	X-Tek	0.079977	millimeter	UO	UO:0000016	0.079977	millimeter	UO	UO:0000016	0.079977	millimeter	UO	UO:0000016	80	kilovolt	UO	UO:0000248	125	ampere	UO	UO:0000011	10	watt	UO	UO:0000114	1100	MCZ 25810 skull	doi:10.17602/M2/M2897	MorphoSource.org	doi:10.17602/M2/M2897	http://dx.doi.org/10.17602/M2/M2897	3D landmark data	MicroScribe G2X	Copes et al. 3D landmark data.xls	Dryad Digital Repository	doi:10.5061/dryad.dm57j	http://dx.doi.org/10.5061/dryad.dm57j	skull	adult
MCZ 25811 skull	Tomography scan	HMXST225 microCT scanner	X-Tek	0.059654	millimeter	UO	UO:0000016	0.059654	millimeter	UO	UO:0000016	0.059654	millimeter	UO	UO:0000016	90	kilovolt	UO	UO:0000248	120	ampere	UO	UO:0000011	10.8	watt	UO	UO:0000114	1100	MCZ 25811 skull	doi:10.17602/M2/M5205	MorphoSource.org	doi:10.17602/M2/M5205	http://dx.doi.org/10.17602/M2/M5205	3D landmark data	MicroScribe G2X	Copes et al. 3D landmark data.xls	Dryad Digital Repository	doi:10.5061/dryad.dm57j	http://dx.doi.org/10.5061/dryad.dm57j	skull	adult
MCZ 25812 skull	Tomography scan	HMXST225 microCT scanner	X-Tek	0.109004	millimeter	UO	UO:0000016	0.109004	millimeter	UO	UO:0000016	0.109004	millimeter	UO	UO:0000016	80	kilovolt	UO	UO:0000248	125	ampere	UO	UO:0000011	10	watt	UO	UO:0000114	1500	MCZ 25812 skull	doi:10.17602/M2/M2850	MorphoSource.org	doi:10.17602/M2/M2850	http://dx.doi.org/10.17602/M2/M2850	3D landmark data	MicroScribe G2X	Copes et al. 3D landmark data.xls	Dryad Digital Repository	doi:10.5061/dryad.dm57j	http://dx.doi.org/10.5061/dryad.dm57j	skull	adult
MCZ 25831 skull	Tomography scan	HMXST225 microCT scanner	X-Tek	0.039518	millimeter	UO	UO:0000016	0.039518	millimeter	UO	UO:0000016	0.039518	millimeter	UO	UO:0000016	80	kilovolt	UO	UO:0000248	125	ampere	UO	UO:0000011	10	watt	UO	UO:0000114	1000	MCZ 25831 skull	doi:10.17602/M2/M4717	MorphoSource.org	doi:10.17602/M2/M4717	http://dx.doi.org/10.17602/M2/M4717	3D landmark data	MicroScribe G2X	Copes et al. 3D landmark data.xls	Dryad Digital Repository	doi:10.5061/dryad.dm57j	http://dx.doi.org/10.5061/dryad.dm57j	skull	adult
MCZ 26473 skull	Tomography scan	HMXST225 microCT scanner	X-Tek	0.099987	millimeter	UO	UO:0000016	0.099987	millimeter	UO	UO:0000016	0.099987	millimeter	UO	UO:0000016	85	kilovolt	UO	UO:0000248	125	ampere	UO	UO:0000011	10	watt	UO	UO:0000114	1100	MCZ 26473 skull	doi:10.17602/M2/M4890	MorphoSource.org	doi:10.17602/M2/M4890	http://dx.doi.org/10.17602/M2/M4890	3D landmark data	MicroScribe G2X	Copes et al. 3D landmark data.xls	Dryad Digital Repository	doi:10.5061/dryad.dm57j	http://dx.doi.org/10.5061/dryad.dm57j	skull	juvenile
MCZ 26475 skull	Tomography scan	HMXST225 microCT scanner	X-Tek	0.090751	millimeter	UO	UO:0000016	0.090751	millimeter	UO	UO:0000016	0.090751	millimeter	UO	UO:0000016	80	kilovolt	UO	UO:0000248	110	ampere	UO	UO:0000011	8.8	watt	UO	UO:0000114	1050	MCZ 26475 skull	doi:10.17602/M2/M3052	MorphoSource.org	doi:10.17602/M2/M3052	http://dx.doi.org/10.17602/M2/M3052	3D landmark data	MicroScribe G2X	Copes et al. 3D landmark data.xls	Dryad Digital Repository	doi:10.5061/dryad.dm57j	http://dx.doi.org/10.5061/dryad.dm57j	skull
MCZ 26552 skull	Tomography scan	HMXST225 microCT scanner	X-Tek	0.079977	millimeter	UO	UO:0000016	0.079977	millimeter	UO	UO:0000016	0.079977	millimeter	UO	UO:0000016	80	kilovolt	UO	UO:0000248	125	ampere	UO	UO:0000011	10	watt	UO	UO:0000114	1100	MCZ 26552 skull	doi:10.17602/M2/M2898	MorphoSource.org	doi:10.17602/M2/M2898	http://dx.doi.org/10.17602/M2/M2898	3D landmark data	MicroScribe G2X	Copes et al. 3D landmark data.xls	Dryad Digital Repository	doi:10.5061/dryad.dm57j	http://dx.doi.org/10.5061/dryad.dm57j	skull	adult
MCZ 26553 skull	Tomography scan	HMXST225 microCT scanner	X-Tek	0.08971	millimeter	UO	UO:0000016	0.08971	millimeter	UO	UO:0000016	0.08971	millimeter	UO	UO:0000016	80	kilovolt	UO	UO:0000248	125	ampere	UO	UO:0000011	10	watt	UO	UO:0000114	1100	MCZ 26553 skull	doi:10.17602/M2/M2899	MorphoSource.org	doi:10.17602/M2/M2899	http://dx.doi.org/10.17602/M2/M2899	3D landmark data	MicroScribe G2X	Copes et al. 3D landmark data.xls	Dryad Digital Repository	doi:10.5061/dryad.dm57j	http://dx.doi.org/10.5061/dryad.dm57j	skull	adult
MCZ 26832 skull	Tomography scan	HMXST225 microCT scanner	X-Tek	0.079988	millimeter	UO	UO:0000016	0.079988	millimeter	UO	UO:0000016	0.079988	millimeter	UO	UO:0000016	80	kilovolt	UO	UO:0000248	125	ampere	UO	UO:0000011	10	watt	UO	UO:0000114	1100	MCZ 26832 skull	doi:10.17602/M2/M2930	MorphoSource.org	doi:10.17602/M2/M2930	http://dx.doi.org/10.17602/M2/M2930	3D landmark data	MicroScribe G2X	Copes et al. 3D landmark data.xls	Dryad Digital Repository	doi:10.5061/dryad.dm57j	http://dx.doi.org/10.5061/dryad.dm57j	skull	adult
MCZ 26847 skull	Tomography scan	HMXST225 microCT scanner	X-Tek	0.099918	millimeter	UO	UO:0000016	0.099918	millimeter	UO	UO:0000016	0.099918	millimeter	UO	UO:0000016	80	kilovolt	UO	UO:0000248	120	ampere	UO	UO:0000011	9.6	watt	UO	UO:0000114	1500	MCZ 26847 skull	doi:10.17602/M2/M4389	MorphoSource.org	doi:10.17602/M2/M4389	http://dx.doi.org/10.17602/M2/M4389	3D landmark data	MicroScribe G2X	Copes et al. 3D landmark data.xls	Dryad Digital Repository	doi:10.5061/dryad.dm57j	http://dx.doi.org/10.5061/dryad.dm57j	skull	adult
MCZ 26849 cranium	Tomography scan	HMXST225 microCT scanner	X-Tek	0.105636	millimeter	UO	UO:0000016	0.105636	millimeter	UO	UO:0000016	0.105636	millimeter	UO	UO:0000016	80	kilovolt	UO	UO:0000248	120	ampere	UO	UO:0000011	9.6	watt	UO	UO:0000114	1500	MCZ 26849 cranium	doi:10.17602/M2/M4388	MorphoSource.org	doi:10.17602/M2/M4388	http://dx.doi.org/10.17602/M2/M4388							cranium	adult
MCZ 26850 cranium	Tomography scan	HMXST225 microCT scanner	X-Tek	0.123431	millimeter	UO	UO:0000016	0.123431	millimeter	UO	UO:0000016	0.123431	millimeter	UO	UO:0000016	85	kilovolt	UO	UO:0000248	90	ampere	UO	UO:0000011	7.7	watt	UO	UO:0000114	1500	MCZ 26850 cranium	doi:10.17602/M2/M2947	MorphoSource.org	doi:10.17602/M2/M2947	http://dx.doi.org/10.17602/M2/M2947							cranium	adult
MCZ 26922 skull	Tomography scan	HMXST225 microCT scanner	X-Tek	0.047097	millimeter	UO	UO:0000016	0.047097	millimeter	UO	UO:0000016	0.047097	millimeter	UO	UO:0000016	80	kilovolt	UO	UO:0000248	120	ampere	UO	UO:0000011	9.6	watt	UO	UO:0000114	1050	MCZ 26922 skull	doi:10.17602/M2/M5160	MorphoSource.org	doi:10.17602/M2/M5160	http://dx.doi.org/10.17602/M2/M5160	3D landmark data	MicroScribe G2X	Copes et al. 3D landmark data.xls	Dryad Digital Repository	doi:10.5061/dryad.dm57j	http://dx.doi.org/10.5061/dryad.dm57j	skull	adult
MCZ 27097 skull	Tomography scan	HMXST225 microCT scanner	X-Tek	0.058896	millimeter	UO	UO:0000016	0.058896	millimeter	UO	UO:0000016	0.058896	millimeter	UO	UO:0000016	80	kilovolt	UO	UO:0000248	115	ampere	UO	UO:0000011	9.2	watt	UO	UO:0000114	1100	MCZ 27097 skull	doi:10.17602/M2/M5206	MorphoSource.org	doi:10.17602/M2/M5206	http://dx.doi.org/10.17602/M2/M5206	3D landmark data	MicroScribe G2X	Copes et al. 3D landmark data.xls	Dryad Digital Repository	doi:10.5061/dryad.dm57j	http://dx.doi.org/10.5061/dryad.dm57j	skull	adult
MCZ 27098 skull	Tomography scan	HMXST225 microCT scanner	X-Tek	0.072065	millimeter	UO	UO:0000016	0.072065	millimeter	UO	UO:0000016	0.072065	millimeter	UO	UO:0000016	80	kilovolt	UO	UO:0000248	115	ampere	UO	UO:0000011	9.2	watt	UO	UO:0000114	1100	MCZ 27098 skull	doi:10.17602/M2/M5207	MorphoSource.org	doi:10.17602/M2/M5207	http://dx.doi.org/10.17602/M2/M5207	3D landmark data	MicroScribe G2X	Copes et al. 3D landmark data.xls	Dryad Digital Repository	doi:10.5061/dryad.dm57j	http://dx.doi.org/10.5061/dryad.dm57j	skull	juvenile
MCZ 27108 skull	Tomography scan	HMXST225 microCT scanner	X-Tek	0.079977	millimeter	UO	UO:0000016	0.079977	millimeter	UO	UO:0000016	0.079977	millimeter	UO	UO:0000016	80	kilovolt	UO	UO:0000248	125	ampere	UO	UO:0000011	10	watt	UO	UO:0000114	1100	MCZ 27108 skull	doi:10.17602/M2/M2900	MorphoSource.org	doi:10.17602/M2/M2900	http://dx.doi.org/10.17602/M2/M2900	3D landmark data	MicroScribe G2X	Copes et al. 3D landmark data.xls	Dryad Digital Repository	doi:10.5061/dryad.dm57j	http://dx.doi.org/10.5061/dryad.dm57j	skull	adult
MCZ 27124 skull	Tomography scan	HMXST225 microCT scanner	X-Tek	0.050092	millimeter	UO	UO:0000016	0.050092	millimeter	UO	UO:0000016	0.050092	millimeter	UO	UO:0000016	80	kilovolt	UO	UO:0000248	115	ampere	UO	UO:0000011	9.2	watt	UO	UO:0000114	1050	MCZ 27124 skull	doi:10.17602/M2/M4708	MorphoSource.org	doi:10.17602/M2/M4708	http://dx.doi.org/10.17602/M2/M4708	3D landmark data	MicroScribe G2X	Copes et al. 3D landmark data.xls	Dryad Digital Repository	doi:10.5061/dryad.dm57j	http://dx.doi.org/10.5061/dryad.dm57j	skull	adult
MCZ 27197 skull	Tomography scan	HMXST225 microCT scanner	X-Tek	0.047018	millimeter	UO	UO:0000016	0.047018	millimeter	UO	UO:0000016	0.047018	millimeter	UO	UO:0000016	80	kilovolt	UO	UO:0000248	120	ampere	UO	UO:0000011	9.6	watt	UO	UO:0000114	1050	MCZ 27197 skull	doi:10.17602/M2/M4485	MorphoSource.org	doi:10.17602/M2/M4485	http://dx.doi.org/10.17602/M2/M4485	3D landmark data	MicroScribe G2X	Copes et al. 3D landmark data.xls	Dryad Digital Repository	doi:10.5061/dryad.dm57j	http://dx.doi.org/10.5061/dryad.dm57j	skull	adult
MCZ 27214 skull	Tomography scan	HMXST225 microCT scanner	X-Tek	0.040724	millimeter	UO	UO:0000016	0.040724	millimeter	UO	UO:0000016	0.040724	millimeter	UO	UO:0000016	80	kilovolt	UO	UO:0000248	125	ampere	UO	UO:0000011	10	watt	UO	UO:0000114	1000	MCZ 27214 skull	doi:10.17602/M2/M2874	MorphoSource.org	doi:10.17602/M2/M2874	http://dx.doi.org/10.17602/M2/M2874	3D landmark data	MicroScribe G2X	Copes et al. 3D landmark data.xls	Dryad Digital Repository	doi:10.5061/dryad.dm57j	http://dx.doi.org/10.5061/dryad.dm57j	skull	adult
MCZ 27331 skull	Tomography scan	HMXST225 microCT scanner	X-Tek	0.040724	millimeter	UO	UO:0000016	0.040724	millimeter	UO	UO:0000016	0.040724	millimeter	UO	UO:0000016	80	kilovolt	UO	UO:0000248	125	ampere	UO	UO:0000011	10	watt	UO	UO:0000114	1000	MCZ 27331 skull	doi:10.17602/M2/M4500	MorphoSource.org	doi:10.17602/M2/M4500	http://dx.doi.org/10.17602/M2/M4500	3D landmark data	MicroScribe G2X	Copes et al. 3D landmark data.xls	Dryad Digital Repository	doi:10.5061/dryad.dm57j	http://dx.doi.org/10.5061/dryad.dm57j	skull	adult
MCZ 27332 skull	Tomography scan	HMXST225 microCT scanner	X-Tek	0.040724	millimeter	UO	UO:0000016	0.040724	millimeter	UO	UO:0000016	0.040724	millimeter	UO	UO:0000016	80	kilovolt	UO	UO:0000248	125	ampere	UO	UO:0000011	10	watt	UO	UO:0000114	1000	MCZ 27332 skull	doi:10.17602/M2/M4499	MorphoSource.org	doi:10.17602/M2/M4499	http://dx.doi.org/10.17602/M2/M4499	3D landmark data	MicroScribe G2X	Copes et al. 3D landmark data.xls	Dryad Digital Repository	doi:10.5061/dryad.dm57j	http://dx.doi.org/10.5061/dryad.dm57j	skull	juvenile
MCZ 27785 skull	Tomography scan	HMXST225 microCT scanner	X-Tek	0.079988	millimeter	UO	UO:0000016	0.079988	millimeter	UO	UO:0000016	0.079988	millimeter	UO	UO:0000016	85	kilovolt	UO	UO:0000248	125	ampere	UO	UO:0000011	10.6	watt	UO	UO:0000114	1100	MCZ 27785 skull	doi:10.17602/M2/M2865	MorphoSource.org	doi:10.17602/M2/M2865	http://dx.doi.org/10.17602/M2/M2865	3D landmark data	MicroScribe G2X	Copes et al. 3D landmark data.xls	Dryad Digital Repository	doi:10.5061/dryad.dm57j	http://dx.doi.org/10.5061/dryad.dm57j	skull	juvenile
MCZ 27869 skull	Tomography scan	HMXST225 microCT scanner	X-Tek	0.024597	millimeter	UO	UO:0000016	0.024597	millimeter	UO	UO:0000016	0.024597	millimeter	UO	UO:0000016	80	kilovolt	UO	UO:0000248	125	ampere	UO	UO:0000011	10	watt	UO	UO:0000114	1000	MCZ 27869 skull	doi:10.17602/M2/M2718	MorphoSource.org	doi:10.17602/M2/M2718	http://dx.doi.org/10.17602/M2/M2718	3D landmark data	MicroScribe G2X	Copes et al. 3D landmark data.xls	Dryad Digital Repository	doi:10.5061/dryad.dm57j	http://dx.doi.org/10.5061/dryad.dm57j	skull	juvenile
MCZ 27870 skull	Tomography scan	HMXST225 microCT scanner	X-Tek	0.079988	millimeter	UO	UO:0000016	0.079988	millimeter	UO	UO:0000016	0.079988	millimeter	UO	UO:0000016	80	kilovolt	UO	UO:0000248	115	ampere	UO	UO:0000011	9.2	watt	UO	UO:0000114	1100	MCZ 27870 skull	doi:10.17602/M2/M5157	MorphoSource.org	doi:10.17602/M2/M5157	http://dx.doi.org/10.17602/M2/M5157	3D landmark data	MicroScribe G2X	Copes et al. 3D landmark data.xls	Dryad Digital Repository	doi:10.5061/dryad.dm57j	http://dx.doi.org/10.5061/dryad.dm57j	skull	adult
MCZ 27891 skull	Tomography scan	HMXST225 microCT scanner	X-Tek	0.059654	millimeter	UO	UO:0000016	0.059654	millimeter	UO	UO:0000016	0.059654	millimeter	UO	UO:0000016	90	kilovolt	UO	UO:0000248	120	ampere	UO	UO:0000011	10.8	watt	UO	UO:0000114	1100	MCZ 27891 skull	doi:10.17602/M2/M5208	MorphoSource.org	doi:10.17602/M2/M5208	http://dx.doi.org/10.17602/M2/M5208	3D landmark data	MicroScribe G2X	Copes et al. 3D landmark data.xls	Dryad Digital Repository	doi:10.5061/dryad.dm57j	http://dx.doi.org/10.5061/dryad.dm57j	skull	adult
MCZ 28095 skull	Tomography scan	HMXST225 microCT scanner	X-Tek	0.109004	millimeter	UO	UO:0000016	0.109004	millimeter	UO	UO:0000016	0.109004	millimeter	UO	UO:0000016	80	kilovolt	UO	UO:0000248	125	ampere	UO	UO:0000011	10	watt	UO	UO:0000114	1500	MCZ 28095 skull	doi:10.17602/M2/M2851	MorphoSource.org	doi:10.17602/M2/M2851	http://dx.doi.org/10.17602/M2/M2851	3D landmark data	MicroScribe G2X	Copes et al. 3D landmark data.xls	Dryad Digital Repository	doi:10.5061/dryad.dm57j	http://dx.doi.org/10.5061/dryad.dm57j	skull	adult
MCZ 28096 skull	Tomography scan	HMXST225 microCT scanner	X-Tek	0.079988	millimeter	UO	UO:0000016	0.079988	millimeter	UO	UO:0000016	0.079988	millimeter	UO	UO:0000016	80	kilovolt	UO	UO:0000248	125	ampere	UO	UO:0000011	10	watt	UO	UO:0000114	1100	MCZ 28096 skull	doi:10.17602/M2/M2852	MorphoSource.org	doi:10.17602/M2/M2852	http://dx.doi.org/10.17602/M2/M2852	3D landmark data	MicroScribe G2X	Copes et al. 3D landmark data.xls	Dryad Digital Repository	doi:10.5061/dryad.dm57j	http://dx.doi.org/10.5061/dryad.dm57j	skull	adult
MCZ 28654 skull	Tomography scan	HMXST225 microCT scanner	X-Tek	0.109441	millimeter	UO	UO:0000016	0.109441	millimeter	UO	UO:0000016	0.109441	millimeter	UO	UO:0000016	80	kilovolt	UO	UO:0000248	125	ampere	UO	UO:0000011	10	watt	UO	UO:0000114	1500	MCZ 28654 skull	doi:10.17602/M2/M2853	MorphoSource.org	doi:10.17602/M2/M2853	http://dx.doi.org/10.17602/M2/M2853	3D landmark data	MicroScribe G2X	Copes et al. 3D landmark data.xls	Dryad Digital Repository	doi:10.5061/dryad.dm57j	http://dx.doi.org/10.5061/dryad.dm57j	skull	adult
MCZ 28655 skull	Tomography scan	HMXST225 microCT scanner	X-Tek	0.079988	millimeter	UO	UO:0000016	0.079988	millimeter	UO	UO:0000016	0.079988	millimeter	UO	UO:0000016	85	kilovolt	UO	UO:0000248	125	ampere	UO	UO:0000011	10.6	watt	UO	UO:0000114	1100	MCZ 28655 skull	doi:10.17602/M2/M2854	MorphoSource.org	doi:10.17602/M2/M2854	http://dx.doi.org/10.17602/M2/M2854	3D landmark data	MicroScribe G2X	Copes et al. 3D landmark data.xls	Dryad Digital Repository	doi:10.5061/dryad.dm57j	http://dx.doi.org/10.5061/dryad.dm57j	skull	adult
MCZ 28679 skull	Tomography scan	HMXST225 microCT scanner	X-Tek	0.07105	millimeter	UO	UO:0000016	0.07105	millimeter	UO	UO:0000016	0.07105	millimeter	UO	UO:0000016	80	kilovolt	UO	UO:0000248	115	ampere	UO	UO:0000011	9.2	watt	UO	UO:0000114	1100	MCZ 28679 skull	doi:10.17602/M2/M5209	MorphoSource.org	doi:10.17602/M2/M5209	http://dx.doi.org/10.17602/M2/M5209	3D landmark data	MicroScribe G2X	Copes et al. 3D landmark data.xls	Dryad Digital Repository	doi:10.5061/dryad.dm57j	http://dx.doi.org/10.5061/dryad.dm57j	skull	adult
MCZ 28713 skull	Tomography scan	HMXST225 microCT scanner	X-Tek	0.079988	millimeter	UO	UO:0000016	0.079988	millimeter	UO	UO:0000016	0.079988	millimeter	UO	UO:0000016	80	kilovolt	UO	UO:0000248	125	ampere	UO	UO:0000011	10	watt	UO	UO:0000114	1100	MCZ 28713 skull	doi:10.17602/M2/M2855	MorphoSource.org	doi:10.17602/M2/M2855	http://dx.doi.org/10.17602/M2/M2855	3D landmark data	MicroScribe G2X	Copes et al. 3D landmark data.xls	Dryad Digital Repository	doi:10.5061/dryad.dm57j	http://dx.doi.org/10.5061/dryad.dm57j	skull	juvenile
MCZ 29488 skull	Tomography scan	HMXST225 microCT scanner	X-Tek	0.047018	millimeter	UO	UO:0000016	0.047018	millimeter	UO	UO:0000016	0.047018	millimeter	UO	UO:0000016	80	kilovolt	UO	UO:0000248	120	ampere	UO	UO:0000011	9.6	watt	UO	UO:0000114	1050	MCZ 29488 skull	doi:10.17602/M2/M4484	MorphoSource.org	doi:10.17602/M2/M4484	http://dx.doi.org/10.17602/M2/M4484	3D landmark data	MicroScribe G2X	Copes et al. 3D landmark data.xls	Dryad Digital Repository	doi:10.5061/dryad.dm57j	http://dx.doi.org/10.5061/dryad.dm57j	skull	adult
MCZ 29609 skull	Tomography scan	HMXST225 microCT scanner	X-Tek	0.079988	millimeter	UO	UO:0000016	0.079988	millimeter	UO	UO:0000016	0.079988	millimeter	UO	UO:0000016	85	kilovolt	UO	UO:0000248	125	ampere	UO	UO:0000011	10.6	watt	UO	UO:0000114	1100	MCZ 29609 skull	doi:10.17602/M2/M2866	MorphoSource.org	doi:10.17602/M2/M2866	http://dx.doi.org/10.17602/M2/M2866	3D landmark data	MicroScribe G2X	Copes et al. 3D landmark data.xls	Dryad Digital Repository	doi:10.5061/dryad.dm57j	http://dx.doi.org/10.5061/dryad.dm57j	skull	adult
MCZ 29611 skull	Tomography scan	HMXST225 microCT scanner	X-Tek	0.079988	millimeter	UO	UO:0000016	0.079988	millimeter	UO	UO:0000016	0.079988	millimeter	UO	UO:0000016	85	kilovolt	UO	UO:0000248	125	ampere	UO	UO:0000011	10.6	watt	UO	UO:0000114	1100	MCZ 29611 skull	doi:10.17602/M2/M2867	MorphoSource.org	doi:10.17602/M2/M2867	http://dx.doi.org/10.17602/M2/M2867	3D landmark data	MicroScribe G2X	Copes et al. 3D landmark data.xls	Dryad Digital Repository	doi:10.5061/dryad.dm57j	http://dx.doi.org/10.5061/dryad.dm57j	skull	adult
MCZ 29626 skull	Tomography scan	HMXST225 microCT scanner	X-Tek	0.06093	millimeter	UO	UO:0000016	0.06093	millimeter	UO	UO:0000016	0.06093	millimeter	UO	UO:0000016	90	kilovolt	UO	UO:0000248	120	ampere	UO	UO:0000011	10.8	watt	UO	UO:0000114	1100	MCZ 29626 skull	doi:10.17602/M2/M2918	MorphoSource.org	doi:10.17602/M2/M2918	http://dx.doi.org/10.17602/M2/M2918	3D landmark data	MicroScribe G2X	Copes et al. 3D landmark data.xls	Dryad Digital Repository	doi:10.5061/dryad.dm57j	http://dx.doi.org/10.5061/dryad.dm57j	skull	adult
MCZ 29628 skull	Tomography scan	HMXST225 microCT scanner	X-Tek	0.063468	millimeter	UO	UO:0000016	0.063468	millimeter	UO	UO:0000016	0.063468	millimeter	UO	UO:0000016	90	kilovolt	UO	UO:0000248	120	ampere	UO	UO:0000011	10.8	watt	UO	UO:0000114	1100	MCZ 29628 skull	doi:10.17602/M2/M2919	MorphoSource.org	doi:10.17602/M2/M2919	http://dx.doi.org/10.17602/M2/M2919	3D landmark data	MicroScribe G2X	Copes et al. 3D landmark data.xls	Dryad Digital Repository	doi:10.5061/dryad.dm57j	http://dx.doi.org/10.5061/dryad.dm57j	skull	adult
MCZ 29658 skull	Tomography scan	HMXST225 microCT scanner	X-Tek	0.063468	millimeter	UO	UO:0000016	0.063468	millimeter	UO	UO:0000016	0.063468	millimeter	UO	UO:0000016	90	kilovolt	UO	UO:0000248	120	ampere	UO	UO:0000011	10.8	watt	UO	UO:0000114	1100	MCZ 29658 skull	doi:10.17602/M2/M2920	MorphoSource.org	doi:10.17602/M2/M2920	http://dx.doi.org/10.17602/M2/M2920	3D landmark data	MicroScribe G2X	Copes et al. 3D landmark data.xls	Dryad Digital Repository	doi:10.5061/dryad.dm57j	http://dx.doi.org/10.5061/dryad.dm57j	skull	adult
MCZ 29786 cranium	Tomography scan	HMXST225 microCT scanner	X-Tek	0.117658	millimeter	UO	UO:0000016	0.117658	millimeter	UO	UO:0000016	0.117658	millimeter	UO	UO:0000016	80	kilovolt	UO	UO:0000248	125	ampere	UO	UO:0000011	10	watt	UO	UO:0000114	1100	MCZ 29786 cranium	doi:10.17602/M2/M4877	MorphoSource.org	doi:10.17602/M2/M4877	http://dx.doi.org/10.17602/M2/M4877							cranium	adult
MCZ 29787 skull	Tomography scan	HMXST225 microCT scanner	X-Tek	0.099987	millimeter	UO	UO:0000016	0.099987	millimeter	UO	UO:0000016	0.099987	millimeter	UO	UO:0000016	85	kilovolt	UO	UO:0000248	125	ampere	UO	UO:0000011	10	watt	UO	UO:0000114	1100	MCZ 29787 skull	doi:10.17602/M2/M4891	MorphoSource.org	doi:10.17602/M2/M4891	http://dx.doi.org/10.17602/M2/M4891	3D landmark data	MicroScribe G2X	Copes et al. 3D landmark data.xls	Dryad Digital Repository	doi:10.5061/dryad.dm57j	http://dx.doi.org/10.5061/dryad.dm57j	skull	adult
MCZ 29794 skull	Tomography scan	HMXST225 microCT scanner	X-Tek	0.054046	millimeter	UO	UO:0000016	0.054046	millimeter	UO	UO:0000016	0.054046	millimeter	UO	UO:0000016	85	kilovolt	UO	UO:0000248	125	ampere	UO	UO:0000011	10.6	watt	UO	UO:0000114	1000	MCZ 29794 skull	doi:10.17602/M2/M2912	MorphoSource.org	doi:10.17602/M2/M2912	http://dx.doi.org/10.17602/M2/M2912	3D landmark data	MicroScribe G2X	Copes et al. 3D landmark data.xls	Dryad Digital Repository	doi:10.5061/dryad.dm57j	http://dx.doi.org/10.5061/dryad.dm57j	skull	juvenile
MCZ 30384 skull	Tomography scan	HMXST225 microCT scanner	X-Tek	0.090751	millimeter	UO	UO:0000016	0.090751	millimeter	UO	UO:0000016	0.090751	millimeter	UO	UO:0000016	80	kilovolt	UO	UO:0000248	110	ampere	UO	UO:0000011	8.8	watt	UO	UO:0000114	1050	MCZ 30384 skull	doi:10.17602/M2/M3049	MorphoSource.org	doi:10.17602/M2/M3049	http://dx.doi.org/10.17602/M2/M3049	3D landmark data	MicroScribe G2X	Copes et al. 3D landmark data.xls	Dryad Digital Repository	doi:10.5061/dryad.dm57j	http://dx.doi.org/10.5061/dryad.dm57j	skull	adult
MCZ 30559 skull	Tomography scan	HMXST225 microCT scanner	X-Tek	0.047097	millimeter	UO	UO:0000016	0.047097	millimeter	UO	UO:0000016	0.047097	millimeter	UO	UO:0000016	80	kilovolt	UO	UO:0000248	120	ampere	UO	UO:0000011	9.6	watt	UO	UO:0000114	1050	MCZ 30559 skull	doi:10.17602/M2/M5161	MorphoSource.org	doi:10.17602/M2/M5161	http://dx.doi.org/10.17602/M2/M5161	3D landmark data	MicroScribe G2X	Copes et al. 3D landmark data.xls	Dryad Digital Repository	doi:10.5061/dryad.dm57j	http://dx.doi.org/10.5061/dryad.dm57j	skull	adult
MCZ 30562 skull	Tomography scan	HMXST225 microCT scanner	X-Tek	0.040724	millimeter	UO	UO:0000016	0.040724	millimeter	UO	UO:0000016	0.040724	millimeter	UO	UO:0000016	80	kilovolt	UO	UO:0000248	125	ampere	UO	UO:0000011	10	watt	UO	UO:0000114	1000	MCZ 30562 skull	doi:10.17602/M2/M2875	MorphoSource.org	doi:10.17602/M2/M2875	http://dx.doi.org/10.17602/M2/M2875	3D landmark data	MicroScribe G2X	Copes et al. 3D landmark data.xls	Dryad Digital Repository	doi:10.5061/dryad.dm57j	http://dx.doi.org/10.5061/dryad.dm57j	skull	adult
MCZ 30564 skull	Tomography scan	HMXST225 microCT scanner	X-Tek	0.047097	millimeter	UO	UO:0000016	0.047097	millimeter	UO	UO:0000016	0.047097	millimeter	UO	UO:0000016	80	kilovolt	UO	UO:0000248	120	ampere	UO	UO:0000011	9.6	watt	UO	UO:0000114	1050	MCZ 30564 skull	doi:10.17602/M2/M5167	MorphoSource.org	doi:10.17602/M2/M5167	http://dx.doi.org/10.17602/M2/M5167	3D landmark data	MicroScribe G2X	Copes et al. 3D landmark data.xls	Dryad Digital Repository	doi:10.5061/dryad.dm57j	http://dx.doi.org/10.5061/dryad.dm57j	skull	adult
MCZ 30566 skull	Tomography scan	HMXST225 microCT scanner	X-Tek	0.047097	millimeter	UO	UO:0000016	0.047097	millimeter	UO	UO:0000016	0.047097	millimeter	UO	UO:0000016	80	kilovolt	UO	UO:0000248	120	ampere	UO	UO:0000011	9.6	watt	UO	UO:0000114	1050	MCZ 30566 skull	doi:10.17602/M2/M5168	MorphoSource.org	doi:10.17602/M2/M5168	http://dx.doi.org/10.17602/M2/M5168	3D landmark data	MicroScribe G2X	Copes et al. 3D landmark data.xls	Dryad Digital Repository	doi:10.5061/dryad.dm57j	http://dx.doi.org/10.5061/dryad.dm57j	skull	adult
MCZ 30568 skull	Tomography scan	HMXST225 microCT scanner	X-Tek	0.047018	millimeter	UO	UO:0000016	0.047018	millimeter	UO	UO:0000016	0.047018	millimeter	UO	UO:0000016	80	kilovolt	UO	UO:0000248	120	ampere	UO	UO:0000011	9.6	watt	UO	UO:0000114	1050	MCZ 30568 skull	doi:10.17602/M2/M4483	MorphoSource.org	doi:10.17602/M2/M4483	http://dx.doi.org/10.17602/M2/M4483	3D landmark data	MicroScribe G2X	Copes et al. 3D landmark data.xls	Dryad Digital Repository	doi:10.5061/dryad.dm57j	http://dx.doi.org/10.5061/dryad.dm57j	skull	adult
MCZ 30569 skull	Tomography scan	HMXST225 microCT scanner	X-Tek	0.047018	millimeter	UO	UO:0000016	0.047018	millimeter	UO	UO:0000016	0.047018	millimeter	UO	UO:0000016	80	kilovolt	UO	UO:0000248	120	ampere	UO	UO:0000011	9.6	watt	UO	UO:0000114	1050	MCZ 30569 skull	doi:10.17602/M2/M4447	MorphoSource.org	doi:10.17602/M2/M4447	http://dx.doi.org/10.17602/M2/M4447	3D landmark data	MicroScribe G2X	Copes et al. 3D landmark data.xls	Dryad Digital Repository	doi:10.5061/dryad.dm57j	http://dx.doi.org/10.5061/dryad.dm57j	skull	adult
MCZ 30572 skull	Tomography scan	HMXST225 microCT scanner	X-Tek	0.047018	millimeter	UO	UO:0000016	0.047018	millimeter	UO	UO:0000016	0.047018	millimeter	UO	UO:0000016	80	kilovolt	UO	UO:0000248	120	ampere	UO	UO:0000011	9.6	watt	UO	UO:0000114	1050	MCZ 30572 skull	doi:10.17602/M2/M4446	MorphoSource.org	doi:10.17602/M2/M4446	http://dx.doi.org/10.17602/M2/M4446	3D landmark data	MicroScribe G2X	Copes et al. 3D landmark data.xls	Dryad Digital Repository	doi:10.5061/dryad.dm57j	http://dx.doi.org/10.5061/dryad.dm57j	skull	adult
MCZ 30577 skull	Tomography scan	HMXST225 microCT scanner	X-Tek	0.040724	millimeter	UO	UO:0000016	0.040724	millimeter	UO	UO:0000016	0.040724	millimeter	UO	UO:0000016	80	kilovolt	UO	UO:0000248	125	ampere	UO	UO:0000011	10	watt	UO	UO:0000114	1000	MCZ 30577 skull	doi:10.17602/M2/M5199	MorphoSource.org	doi:10.17602/M2/M5199	http://dx.doi.org/10.17602/M2/M5199	3D landmark data	MicroScribe G2X	Copes et al. 3D landmark data.xls	Dryad Digital Repository	doi:10.5061/dryad.dm57j	http://dx.doi.org/10.5061/dryad.dm57j	skull	adult
MCZ 30579 skull	Tomography scan	HMXST225 microCT scanner	X-Tek	0.040724	millimeter	UO	UO:0000016	0.040724	millimeter	UO	UO:0000016	0.040724	millimeter	UO	UO:0000016	80	kilovolt	UO	UO:0000248	125	ampere	UO	UO:0000011	10	watt	UO	UO:0000114	1000	MCZ 30579 skull	doi:10.17602/M2/M5192	MorphoSource.org	doi:10.17602/M2/M5192	http://dx.doi.org/10.17602/M2/M5192	3D landmark data	MicroScribe G2X	Copes et al. 3D landmark data.xls	Dryad Digital Repository	doi:10.5061/dryad.dm57j	http://dx.doi.org/10.5061/dryad.dm57j	skull	adult
MCZ 30580 skull	Tomography scan	HMXST225 microCT scanner	X-Tek	0.040724	millimeter	UO	UO:0000016	0.040724	millimeter	UO	UO:0000016	0.040724	millimeter	UO	UO:0000016	80	kilovolt	UO	UO:0000248	125	ampere	UO	UO:0000011	10	watt	UO	UO:0000114	1000	MCZ 30580 skull	doi:10.17602/M2/M5193	MorphoSource.org	doi:10.17602/M2/M5193	http://dx.doi.org/10.17602/M2/M5193	3D landmark data	MicroScribe G2X	Copes et al. 3D landmark data.xls	Dryad Digital Repository	doi:10.5061/dryad.dm57j	http://dx.doi.org/10.5061/dryad.dm57j	skull	adult
MCZ 30582 skull	Tomography scan	HMXST225 microCT scanner	X-Tek	0.040724	millimeter	UO	UO:0000016	0.040724	millimeter	UO	UO:0000016	0.040724	millimeter	UO	UO:0000016	80	kilovolt	UO	UO:0000248	125	ampere	UO	UO:0000011	10	watt	UO	UO:0000114	1000	MCZ 30582 skull	doi:10.17602/M2/M5194	MorphoSource.org	doi:10.17602/M2/M5194	http://dx.doi.org/10.17602/M2/M5194	3D landmark data	MicroScribe G2X	Copes et al. 3D landmark data.xls	Dryad Digital Repository	doi:10.5061/dryad.dm57j	http://dx.doi.org/10.5061/dryad.dm57j	skull	adult
MCZ 30583 skull	Tomography scan	HMXST225 microCT scanner	X-Tek	0.040724	millimeter	UO	UO:0000016	0.040724	millimeter	UO	UO:0000016	0.040724	millimeter	UO	UO:0000016	80	kilovolt	UO	UO:0000248	125	ampere	UO	UO:0000011	10	watt	UO	UO:0000114	1000	MCZ 30583 skull	doi:10.17602/M2/M5195	MorphoSource.org	doi:10.17602/M2/M5195	http://dx.doi.org/10.17602/M2/M5195	3D landmark data	MicroScribe G2X	Copes et al. 3D landmark data.xls	Dryad Digital Repository	doi:10.5061/dryad.dm57j	http://dx.doi.org/10.5061/dryad.dm57j	skull	adult
MCZ 30586 skull	Tomography scan	HMXST225 microCT scanner	X-Tek	0.040724	millimeter	UO	UO:0000016	0.040724	millimeter	UO	UO:0000016	0.040724	millimeter	UO	UO:0000016	80	kilovolt	UO	UO:0000248	125	ampere	UO	UO:0000011	10	watt	UO	UO:0000114	1000	MCZ 30586 skull	doi:10.17602/M2/M5200	MorphoSource.org	doi:10.17602/M2/M5200	http://dx.doi.org/10.17602/M2/M5200	3D landmark data	MicroScribe G2X	Copes et al. 3D landmark data.xls	Dryad Digital Repository	doi:10.5061/dryad.dm57j	http://dx.doi.org/10.5061/dryad.dm57j	skull	adult
MCZ 30597 skull	Tomography scan	HMXST225 microCT scanner	X-Tek	0.040724	millimeter	UO	UO:0000016	0.040724	millimeter	UO	UO:0000016	0.040724	millimeter	UO	UO:0000016	80	kilovolt	UO	UO:0000248	125	ampere	UO	UO:0000011	10	watt	UO	UO:0000114	1000	MCZ 30597 skull	doi:10.17602/M2/M4498	MorphoSource.org	doi:10.17602/M2/M4498	http://dx.doi.org/10.17602/M2/M4498	3D landmark data	MicroScribe G2X	Copes et al. 3D landmark data.xls	Dryad Digital Repository	doi:10.5061/dryad.dm57j	http://dx.doi.org/10.5061/dryad.dm57j	skull	adult
MCZ 30601 skull	Tomography scan	HMXST225 microCT scanner	X-Tek	0.040724	millimeter	UO	UO:0000016	0.040724	millimeter	UO	UO:0000016	0.040724	millimeter	UO	UO:0000016	80	kilovolt	UO	UO:0000248	125	ampere	UO	UO:0000011	10	watt	UO	UO:0000114	1000	MCZ 30601 skull	doi:10.17602/M2/M4497	MorphoSource.org	doi:10.17602/M2/M4497	http://dx.doi.org/10.17602/M2/M4497	3D landmark data	MicroScribe G2X	Copes et al. 3D landmark data.xls	Dryad Digital Repository	doi:10.5061/dryad.dm57j	http://dx.doi.org/10.5061/dryad.dm57j	skull	adult
MCZ 30603 skull	Tomography scan	HMXST225 microCT scanner	X-Tek	0.040724	millimeter	UO	UO:0000016	0.040724	millimeter	UO	UO:0000016	0.040724	millimeter	UO	UO:0000016	80	kilovolt	UO	UO:0000248	125	ampere	UO	UO:0000011	10	watt	UO	UO:0000114	1000	MCZ 30603 skull	doi:10.17602/M2/M5201	MorphoSource.org	doi:10.17602/M2/M5201	http://dx.doi.org/10.17602/M2/M5201	3D landmark data	MicroScribe G2X	Copes et al. 3D landmark data.xls	Dryad Digital Repository	doi:10.5061/dryad.dm57j	http://dx.doi.org/10.5061/dryad.dm57j	skull	adult
MCZ 30718 cranium	Tomography scan	HMXST225 microCT scanner	X-Tek	0.050092	millimeter	UO	UO:0000016	0.050092	millimeter	UO	UO:0000016	0.050092	millimeter	UO	UO:0000016	80	kilovolt	UO	UO:0000248	115	ampere	UO	UO:0000011	9.2	watt	UO	UO:0000114	1050	MCZ 30718 cranium	doi:10.17602/M2/M4707	MorphoSource.org	doi:10.17602/M2/M4707	http://dx.doi.org/10.17602/M2/M4707							cranium	adult
MCZ 30719 skull	Tomography scan	HMXST225 microCT scanner	X-Tek	0.050092	millimeter	UO	UO:0000016	0.050092	millimeter	UO	UO:0000016	0.050092	millimeter	UO	UO:0000016	80	kilovolt	UO	UO:0000248	115	ampere	UO	UO:0000011	9.2	watt	UO	UO:0000114	1050	MCZ 30719 skull	doi:10.17602/M2/M4706	MorphoSource.org	doi:10.17602/M2/M4706	http://dx.doi.org/10.17602/M2/M4706	3D landmark data	MicroScribe G2X	Copes et al. 3D landmark data.xls	Dryad Digital Repository	doi:10.5061/dryad.dm57j	http://dx.doi.org/10.5061/dryad.dm57j	skull	adult
MCZ 30720 skull	Tomography scan	HMXST225 microCT scanner	X-Tek	0.050092	millimeter	UO	UO:0000016	0.050092	millimeter	UO	UO:0000016	0.050092	millimeter	UO	UO:0000016	80	kilovolt	UO	UO:0000248	115	ampere	UO	UO:0000011	9.2	watt	UO	UO:0000114	1050	MCZ 30720 skull	doi:10.17602/M2/M4705	MorphoSource.org	doi:10.17602/M2/M4705	http://dx.doi.org/10.17602/M2/M4705	3D landmark data	MicroScribe G2X	Copes et al. 3D landmark data.xls	Dryad Digital Repository	doi:10.5061/dryad.dm57j	http://dx.doi.org/10.5061/dryad.dm57j	skull	adult
MCZ 30724 skull	Tomography scan	HMXST225 microCT scanner	X-Tek	0.067041	millimeter	UO	UO:0000016	0.067041	millimeter	UO	UO:0000016	0.067041	millimeter	UO	UO:0000016	80	kilovolt	UO	UO:0000248	115	ampere	UO	UO:0000011	9.2	watt	UO	UO:0000114	1100	MCZ 30724 skull	doi:10.17602/M2/M5210	MorphoSource.org	doi:10.17602/M2/M5210	http://dx.doi.org/10.17602/M2/M5210	3D landmark data	MicroScribe G2X	Copes et al. 3D landmark data.xls	Dryad Digital Repository	doi:10.5061/dryad.dm57j	http://dx.doi.org/10.5061/dryad.dm57j	skull	adult
MCZ 30726 skull	Tomography scan	HMXST225 microCT scanner	X-Tek	0.072065	millimeter	UO	UO:0000016	0.072065	millimeter	UO	UO:0000016	0.072065	millimeter	UO	UO:0000016	80	kilovolt	UO	UO:0000248	115	ampere	UO	UO:0000011	9.2	watt	UO	UO:0000114	1100	MCZ 30726 skull	doi:10.17602/M2/M5211	MorphoSource.org	doi:10.17602/M2/M5211	http://dx.doi.org/10.17602/M2/M5211	3D landmark data	MicroScribe G2X	Copes et al. 3D landmark data.xls	Dryad Digital Repository	doi:10.5061/dryad.dm57j	http://dx.doi.org/10.5061/dryad.dm57j	skull	adult
MCZ 31061 skull	Tomography scan	HMXST225 microCT scanner	X-Tek	0.050092	millimeter	UO	UO:0000016	0.050092	millimeter	UO	UO:0000016	0.050092	millimeter	UO	UO:0000016	80	kilovolt	UO	UO:0000248	115	ampere	UO	UO:0000011	9.2	watt	UO	UO:0000114	1050	MCZ 31061 skull	doi:10.17602/M2/M4704	MorphoSource.org	doi:10.17602/M2/M4704	http://dx.doi.org/10.17602/M2/M4704	3D landmark data	MicroScribe G2X	Copes et al. 3D landmark data.xls	Dryad Digital Repository	doi:10.5061/dryad.dm57j	http://dx.doi.org/10.5061/dryad.dm57j	skull	adult
MCZ 31062 skull	Tomography scan	HMXST225 microCT scanner	X-Tek	0.079989	millimeter	UO	UO:0000016	0.079989	millimeter	UO	UO:0000016	0.079989	millimeter	UO	UO:0000016	80	kilovolt	UO	UO:0000248	115	ampere	UO	UO:0000011	9.2	watt	UO	UO:0000114	1100	MCZ 31062 skull	doi:10.17602/M2/M5212	MorphoSource.org	doi:10.17602/M2/M5212	http://dx.doi.org/10.17602/M2/M5212	3D landmark data	MicroScribe G2X	Copes et al. 3D landmark data.xls	Dryad Digital Repository	doi:10.5061/dryad.dm57j	http://dx.doi.org/10.5061/dryad.dm57j	skull	adult
MCZ 31063 skull	Tomography scan	HMXST225 microCT scanner	X-Tek	0.067041	millimeter	UO	UO:0000016	0.067041	millimeter	UO	UO:0000016	0.067041	millimeter	UO	UO:0000016	80	kilovolt	UO	UO:0000248	115	ampere	UO	UO:0000011	9.2	watt	UO	UO:0000114	1100	MCZ 31063 skull	doi:10.17602/M2/M5213	MorphoSource.org	doi:10.17602/M2/M5213	http://dx.doi.org/10.17602/M2/M5213	3D landmark data	MicroScribe G2X	Copes et al. 3D landmark data.xls	Dryad Digital Repository	doi:10.5061/dryad.dm57j	http://dx.doi.org/10.5061/dryad.dm57j	skull	juvenile
MCZ 31064 skull	Tomography scan	HMXST225 microCT scanner	X-Tek	0.072065	millimeter	UO	UO:0000016	0.072065	millimeter	UO	UO:0000016	0.072065	millimeter	UO	UO:0000016	80	kilovolt	UO	UO:0000248	115	ampere	UO	UO:0000011	9.2	watt	UO	UO:0000114	1100	MCZ 31064 skull	doi:10.17602/M2/M5214	MorphoSource.org	doi:10.17602/M2/M5214	http://dx.doi.org/10.17602/M2/M5214	3D landmark data	MicroScribe G2X	Copes et al. 3D landmark data.xls	Dryad Digital Repository	doi:10.5061/dryad.dm57j	http://dx.doi.org/10.5061/dryad.dm57j	skull	adult
MCZ 31066 skull	Tomography scan	HMXST225 microCT scanner	X-Tek	0.072065	millimeter	UO	UO:0000016	0.072065	millimeter	UO	UO:0000016	0.072065	millimeter	UO	UO:0000016	80	kilovolt	UO	UO:0000248	115	ampere	UO	UO:0000011	9.2	watt	UO	UO:0000114	1100	MCZ 31066 skull	doi:10.17602/M2/M5215	MorphoSource.org	doi:10.17602/M2/M5215	http://dx.doi.org/10.17602/M2/M5215	3D landmark data	MicroScribe G2X	Copes et al. 3D landmark data.xls	Dryad Digital Repository	doi:10.5061/dryad.dm57j	http://dx.doi.org/10.5061/dryad.dm57j	skull	adult
MCZ 31072 skull	Tomography scan	HMXST225 microCT scanner	X-Tek	0.067041	millimeter	UO	UO:0000016	0.067041	millimeter	UO	UO:0000016	0.067041	millimeter	UO	UO:0000016	80	kilovolt	UO	UO:0000248	115	ampere	UO	UO:0000011	9.2	watt	UO	UO:0000114	1100	MCZ 31072 skull	doi:10.17602/M2/M5216	MorphoSource.org	doi:10.17602/M2/M5216	http://dx.doi.org/10.17602/M2/M5216	3D landmark data	MicroScribe G2X	Copes et al. 3D landmark data.xls	Dryad Digital Repository	doi:10.5061/dryad.dm57j	http://dx.doi.org/10.5061/dryad.dm57j	skull	adult
MCZ 31619 skull	Tomography scan	HMXST225 microCT scanner	X-Tek	0.10745	millimeter	UO	UO:0000016	0.10745	millimeter	UO	UO:0000016	0.10745	millimeter	UO	UO:0000016	85	kilovolt	UO	UO:0000248	125	ampere	UO	UO:0000011	10	watt	UO	UO:0000114	1100	MCZ 31619 skull	doi:10.17602/M2/M4892	MorphoSource.org	doi:10.17602/M2/M4892	http://dx.doi.org/10.17602/M2/M4892	3D landmark data	MicroScribe G2X	Copes et al. 3D landmark data.xls	Dryad Digital Repository	doi:10.5061/dryad.dm57j	http://dx.doi.org/10.5061/dryad.dm57j	skull	adult
MCZ 31701 skull	Tomography scan	HMXST225 microCT scanner	X-Tek	0.052569	millimeter	UO	UO:0000016	0.052569	millimeter	UO	UO:0000016	0.052569	millimeter	UO	UO:0000016	80	kilovolt	UO	UO:0000248	115	ampere	UO	UO:0000011	9.2	watt	UO	UO:0000114	1100	MCZ 31701 skull	doi:10.17602/M2/M5145	MorphoSource.org	doi:10.17602/M2/M5145	http://dx.doi.org/10.17602/M2/M5145	3D landmark data	MicroScribe G2X	Copes et al. 3D landmark data.xls	Dryad Digital Repository	doi:10.5061/dryad.dm57j	http://dx.doi.org/10.5061/dryad.dm57j	skull	adult
MCZ 31720 skull	Tomography scan	HMXST225 microCT scanner	X-Tek	0.036722	millimeter	UO	UO:0000016	0.036722	millimeter	UO	UO:0000016	0.036722	millimeter	UO	UO:0000016	80	kilovolt	UO	UO:0000248	125	ampere	UO	UO:0000011	10	watt	UO	UO:0000114	1000	MCZ 31720 skull	doi:10.17602/M2/M4716	MorphoSource.org	doi:10.17602/M2/M4716	http://dx.doi.org/10.17602/M2/M4716	3D landmark data	MicroScribe G2X	Copes et al. 3D landmark data.xls	Dryad Digital Repository	doi:10.5061/dryad.dm57j	http://dx.doi.org/10.5061/dryad.dm57j	skull	adult
MCZ 31723 skull	Tomography scan	HMXST225 microCT scanner	X-Tek	0.024143	millimeter	UO	UO:0000016	0.024143	millimeter	UO	UO:0000016	0.024143	millimeter	UO	UO:0000016	80	kilovolt	UO	UO:0000248	125	ampere	UO	UO:0000011	10	watt	UO	UO:0000114	1000	MCZ 31723 skull	doi:10.17602/M2/M2686	MorphoSource.org	doi:10.17602/M2/M2686	http://dx.doi.org/10.17602/M2/M2686	3D landmark data	MicroScribe G2X	Copes et al. 3D landmark data.xls	Dryad Digital Repository	doi:10.5061/dryad.dm57j	http://dx.doi.org/10.5061/dryad.dm57j	skull	juvenile
MCZ 31724 skull	Tomography scan	HMXST225 microCT scanner	X-Tek	0.02847	millimeter	UO	UO:0000016	0.02847	millimeter	UO	UO:0000016	0.02847	millimeter	UO	UO:0000016	80	kilovolt	UO	UO:0000248	125	ampere	UO	UO:0000011	10	watt	UO	UO:0000114	1000	MCZ 31724 skull	doi:10.17602/M2/M2687	MorphoSource.org	doi:10.17602/M2/M2687	http://dx.doi.org/10.17602/M2/M2687	3D landmark data	MicroScribe G2X	Copes et al. 3D landmark data.xls	Dryad Digital Repository	doi:10.5061/dryad.dm57j	http://dx.doi.org/10.5061/dryad.dm57j	skull	adult
MCZ 31939 skull	Tomography scan	HMXST225 microCT scanner	X-Tek	0.079977	millimeter	UO	UO:0000016	0.079977	millimeter	UO	UO:0000016	0.079977	millimeter	UO	UO:0000016	80	kilovolt	UO	UO:0000248	125	ampere	UO	UO:0000011	10	watt	UO	UO:0000114	1100	MCZ 31939 skull	doi:10.17602/M2/M2901	MorphoSource.org	doi:10.17602/M2/M2901	http://dx.doi.org/10.17602/M2/M2901	3D landmark data	MicroScribe G2X	Copes et al. 3D landmark data.xls	Dryad Digital Repository	doi:10.5061/dryad.dm57j	http://dx.doi.org/10.5061/dryad.dm57j	skull	adult
MCZ 31949 cranium	Tomography scan	HMXST225 microCT scanner	X-Tek	0.110151	millimeter	UO	UO:0000016	0.110151	millimeter	UO	UO:0000016	0.110151	millimeter	UO	UO:0000016	90	kilovolt	UO	UO:0000248	125	ampere	UO	UO:0000011	11.3	watt	UO	UO:0000114	1100	MCZ 31949 cranium	doi:10.17602/M2/M4727	MorphoSource.org	doi:10.17602/M2/M4727	http://dx.doi.org/10.17602/M2/M4727							cranium	adult
MCZ 31986 skull	Tomography scan	HMXST225 microCT scanner	X-Tek	0.079988	millimeter	UO	UO:0000016	0.079988	millimeter	UO	UO:0000016	0.079988	millimeter	UO	UO:0000016	80	kilovolt	UO	UO:0000248	125	ampere	UO	UO:0000011	10	watt	UO	UO:0000114	1100	MCZ 31986 skull	doi:10.17602/M2/M2931	MorphoSource.org	doi:10.17602/M2/M2931	http://dx.doi.org/10.17602/M2/M2931	3D landmark data	MicroScribe G2X	Copes et al. 3D landmark data.xls	Dryad Digital Repository	doi:10.5061/dryad.dm57j	http://dx.doi.org/10.5061/dryad.dm57j	skull	juvenile
MCZ 32003 skull	Tomography scan	HMXST225 microCT scanner	X-Tek	0.079988	millimeter	UO	UO:0000016	0.079988	millimeter	UO	UO:0000016	0.079988	millimeter	UO	UO:0000016	80	kilovolt	UO	UO:0000248	125	ampere	UO	UO:0000011	10	watt	UO	UO:0000114	1100	MCZ 32003 skull	doi:10.17602/M2/M2932	MorphoSource.org	doi:10.17602/M2/M2932	http://dx.doi.org/10.17602/M2/M2932	3D landmark data	MicroScribe G2X	Copes et al. 3D landmark data.xls	Dryad Digital Repository	doi:10.5061/dryad.dm57j	http://dx.doi.org/10.5061/dryad.dm57j	skull	adult
MCZ 32164 skull	Tomography scan	HMXST225 microCT scanner	X-Tek	0.040724	millimeter	UO	UO:0000016	0.040724	millimeter	UO	UO:0000016	0.040724	millimeter	UO	UO:0000016	80	kilovolt	UO	UO:0000248	125	ampere	UO	UO:0000011	10	watt	UO	UO:0000114	1000	MCZ 32164 skull	doi:10.17602/M2/M5196	MorphoSource.org	doi:10.17602/M2/M5196	http://dx.doi.org/10.17602/M2/M5196	3D landmark data	MicroScribe G2X	Copes et al. 3D landmark data.xls	Dryad Digital Repository	doi:10.5061/dryad.dm57j	http://dx.doi.org/10.5061/dryad.dm57j	skull	adult
MCZ 32165 skull	Tomography scan	HMXST225 microCT scanner	X-Tek	0.040724	millimeter	UO	UO:0000016	0.040724	millimeter	UO	UO:0000016	0.040724	millimeter	UO	UO:0000016	80	kilovolt	UO	UO:0000248	125	ampere	UO	UO:0000011	10	watt	UO	UO:0000114	1000	MCZ 32165 skull	doi:10.17602/M2/M5197	MorphoSource.org	doi:10.17602/M2/M5197	http://dx.doi.org/10.17602/M2/M5197	3D landmark data	MicroScribe G2X	Copes et al. 3D landmark data.xls	Dryad Digital Repository	doi:10.5061/dryad.dm57j	http://dx.doi.org/10.5061/dryad.dm57j	skull	adult
MCZ 32380 skull	Tomography scan	HMXST225 microCT scanner	X-Tek	0.047097	millimeter	UO	UO:0000016	0.047097	millimeter	UO	UO:0000016	0.047097	millimeter	UO	UO:0000016	80	kilovolt	UO	UO:0000248	120	ampere	UO	UO:0000011	9.6	watt	UO	UO:0000114	1050	MCZ 32380 skull	doi:10.17602/M2/M5169	MorphoSource.org	doi:10.17602/M2/M5169	http://dx.doi.org/10.17602/M2/M5169	3D landmark data	MicroScribe G2X	Copes et al. 3D landmark data.xls	Dryad Digital Repository	doi:10.5061/dryad.dm57j	http://dx.doi.org/10.5061/dryad.dm57j	skull	adult
MCZ 32383 skull	Tomography scan	HMXST225 microCT scanner	X-Tek	0.047097	millimeter	UO	UO:0000016	0.047097	millimeter	UO	UO:0000016	0.047097	millimeter	UO	UO:0000016	80	kilovolt	UO	UO:0000248	120	ampere	UO	UO:0000011	9.6	watt	UO	UO:0000114	1050	MCZ 32383 skull	doi:10.17602/M2/M5170	MorphoSource.org	doi:10.17602/M2/M5170	http://dx.doi.org/10.17602/M2/M5170	3D landmark data	MicroScribe G2X	Copes et al. 3D landmark data.xls	Dryad Digital Repository	doi:10.5061/dryad.dm57j	http://dx.doi.org/10.5061/dryad.dm57j	skull	adult
MCZ 32503 skull	Tomography scan	HMXST225 microCT scanner	X-Tek	0.030704	millimeter	UO	UO:0000016	0.030704	millimeter	UO	UO:0000016	0.030704	millimeter	UO	UO:0000016	80	kilovolt	UO	UO:0000248	125	ampere	UO	UO:0000011	10	watt	UO	UO:0000114	1000	MCZ 32503 skull	doi:10.17602/M2/M2730	MorphoSource.org	doi:10.17602/M2/M2730	http://dx.doi.org/10.17602/M2/M2730	3D landmark data	MicroScribe G2X	Copes et al. 3D landmark data.xls	Dryad Digital Repository	doi:10.5061/dryad.dm57j	http://dx.doi.org/10.5061/dryad.dm57j	skull	adult
MCZ 32624 skull	Tomography scan	HMXST225 microCT scanner	X-Tek	0.092963	millimeter	UO	UO:0000016	0.092963	millimeter	UO	UO:0000016	0.092963	millimeter	UO	UO:0000016	85	kilovolt	UO	UO:0000248	125	ampere	UO	UO:0000011	10.6	watt	UO	UO:0000114	1100	MCZ 32624 skull	doi:10.17602/M2/M2590	MorphoSource.org	doi:10.17602/M2/M2590	http://dx.doi.org/10.17602/M2/M2590	3D landmark data	MicroScribe G2X	Copes et al. 3D landmark data.xls	Dryad Digital Repository	doi:10.5061/dryad.dm57j	http://dx.doi.org/10.5061/dryad.dm57j	skull	adult
MCZ 32625 skull	Tomography scan	HMXST225 microCT scanner	X-Tek	0.090751	millimeter	UO	UO:0000016	0.090751	millimeter	UO	UO:0000016	0.090751	millimeter	UO	UO:0000016	85	kilovolt	UO	UO:0000248	125	ampere	UO	UO:0000011	10.6	watt	UO	UO:0000114	1100	MCZ 32625 skull	doi:10.17602/M2/M2589	MorphoSource.org	doi:10.17602/M2/M2589	http://dx.doi.org/10.17602/M2/M2589	3D landmark data	MicroScribe G2X	Copes et al. 3D landmark data.xls	Dryad Digital Repository	doi:10.5061/dryad.dm57j	http://dx.doi.org/10.5061/dryad.dm57j	skull	adult
MCZ 33908 skull	Tomography scan	HMXST225 microCT scanner	X-Tek	0.025449	millimeter	UO	UO:0000016	0.025449	millimeter	UO	UO:0000016	0.025449	millimeter	UO	UO:0000016	80	kilovolt	UO	UO:0000248	125	ampere	UO	UO:0000011	10	watt	UO	UO:0000114	1000	MCZ 33908 skull	doi:10.17602/M2/M2716	MorphoSource.org	doi:10.17602/M2/M2716	http://dx.doi.org/10.17602/M2/M2716	3D landmark data	MicroScribe G2X	Copes et al. 3D landmark data.xls	Dryad Digital Repository	doi:10.5061/dryad.dm57j	http://dx.doi.org/10.5061/dryad.dm57j	skull	adult
MCZ 34089 cranium	Tomography scan	HMXST225 microCT scanner	X-Tek	0.125974	millimeter	UO	UO:0000016	0.125974	millimeter	UO	UO:0000016	0.125974	millimeter	UO	UO:0000016	85	kilovolt	UO	UO:0000248	125	ampere	UO	UO:0000011	10	watt	UO	UO:0000114	1100	MCZ 34089 cranium	doi:10.17602/M2/M5096	MorphoSource.org	doi:10.17602/M2/M5096	http://dx.doi.org/10.17602/M2/M5096							cranium	adult
MCZ 34177 skull	Tomography scan	HMXST225 microCT scanner	X-Tek	0.090718	millimeter	UO	UO:0000016	0.090718	millimeter	UO	UO:0000016	0.090718	millimeter	UO	UO:0000016	85	kilovolt	UO	UO:0000248	125	ampere	UO	UO:0000011	10	watt	UO	UO:0000114	1100	MCZ 34177 skull	doi:10.17602/M2/M5100	MorphoSource.org	doi:10.17602/M2/M5100	http://dx.doi.org/10.17602/M2/M5100	3D landmark data	MicroScribe G2X	Copes et al. 3D landmark data.xls	Dryad Digital Repository	doi:10.5061/dryad.dm57j	http://dx.doi.org/10.5061/dryad.dm57j	skull	juvenile
MCZ 34264 skull	Tomography scan	HMXST225 microCT scanner	X-Tek	0.050092	millimeter	UO	UO:0000016	0.050092	millimeter	UO	UO:0000016	0.050092	millimeter	UO	UO:0000016	80	kilovolt	UO	UO:0000248	125	ampere	UO	UO:0000011	10	watt	UO	UO:0000114	1000	MCZ 34264 skull	doi:10.17602/M2/M5092	MorphoSource.org	doi:10.17602/M2/M5092	http://dx.doi.org/10.17602/M2/M5092	3D landmark data	MicroScribe G2X	Copes et al. 3D landmark data.xls	Dryad Digital Repository	doi:10.5061/dryad.dm57j	http://dx.doi.org/10.5061/dryad.dm57j	skull	adult
MCZ 34272 skull	Tomography scan	HMXST225 microCT scanner	X-Tek	0.090916	millimeter	UO	UO:0000016	0.090916	millimeter	UO	UO:0000016	0.090916	millimeter	UO	UO:0000016	85	kilovolt	UO	UO:0000248	125	ampere	UO	UO:0000011	10	watt	UO	UO:0000114	1100	MCZ 34272 skull	doi:10.17602/M2/M5099	MorphoSource.org	doi:10.17602/M2/M5099	http://dx.doi.org/10.17602/M2/M5099	3D landmark data	MicroScribe G2X	Copes et al. 3D landmark data.xls	Dryad Digital Repository	doi:10.5061/dryad.dm57j	http://dx.doi.org/10.5061/dryad.dm57j	skull	adult
MCZ 34273 skull	Tomography scan	HMXST225 microCT scanner	X-Tek	0.07286	millimeter	UO	UO:0000016	0.07286	millimeter	UO	UO:0000016	0.07286	millimeter	UO	UO:0000016	85	kilovolt	UO	UO:0000248	125	ampere	UO	UO:0000011	10	watt	UO	UO:0000114	1100	MCZ 34273 skull	doi:10.17602/M2/M5098	MorphoSource.org	doi:10.17602/M2/M5098	http://dx.doi.org/10.17602/M2/M5098	3D landmark data	MicroScribe G2X	Copes et al. 3D landmark data.xls	Dryad Digital Repository	doi:10.5061/dryad.dm57j	http://dx.doi.org/10.5061/dryad.dm57j	skull	juvenile
MCZ 34322 skull	Tomography scan	HMXST225 microCT scanner	X-Tek	0.063468	millimeter	UO	UO:0000016	0.063468	millimeter	UO	UO:0000016	0.063468	millimeter	UO	UO:0000016	90	kilovolt	UO	UO:0000248	120	ampere	UO	UO:0000011	10.8	watt	UO	UO:0000114	1100	MCZ 34322 skull	doi:10.17602/M2/M2921	MorphoSource.org	doi:10.17602/M2/M2921	http://dx.doi.org/10.17602/M2/M2921	3D landmark data	MicroScribe G2X	Copes et al. 3D landmark data.xls	Dryad Digital Repository	doi:10.5061/dryad.dm57j	http://dx.doi.org/10.5061/dryad.dm57j	skull	adult
MCZ 34323 skull	Tomography scan	HMXST225 microCT scanner	X-Tek	0.079988	millimeter	UO	UO:0000016	0.079988	millimeter	UO	UO:0000016	0.079988	millimeter	UO	UO:0000016	80	kilovolt	UO	UO:0000248	115	ampere	UO	UO:0000011	9.2	watt	UO	UO:0000114	1100	MCZ 34323 skull	doi:10.17602/M2/M5149	MorphoSource.org	doi:10.17602/M2/M5149	http://dx.doi.org/10.17602/M2/M5149	3D landmark data	MicroScribe G2X	Copes et al. 3D landmark data.xls	Dryad Digital Repository	doi:10.5061/dryad.dm57j	http://dx.doi.org/10.5061/dryad.dm57j	skull	adult
MCZ 34326 skull	Tomography scan	HMXST225 microCT scanner	X-Tek	0.079988	millimeter	UO	UO:0000016	0.079988	millimeter	UO	UO:0000016	0.079988	millimeter	UO	UO:0000016	80	kilovolt	UO	UO:0000248	115	ampere	UO	UO:0000011	9.2	watt	UO	UO:0000114	1100	MCZ 34326 skull	doi:10.17602/M2/M5148	MorphoSource.org	doi:10.17602/M2/M5148	http://dx.doi.org/10.17602/M2/M5148	3D landmark data	MicroScribe G2X	Copes et al. 3D landmark data.xls	Dryad Digital Repository	doi:10.5061/dryad.dm57j	http://dx.doi.org/10.5061/dryad.dm57j	skull	adult
MCZ 34353 skull	Tomography scan	HMXST225 microCT scanner	X-Tek	0.079988	millimeter	UO	UO:0000016	0.079988	millimeter	UO	UO:0000016	0.079988	millimeter	UO	UO:0000016	80	kilovolt	UO	UO:0000248	115	ampere	UO	UO:0000011	9.2	watt	UO	UO:0000114	1100	MCZ 34353 skull	doi:10.17602/M2/M5147	MorphoSource.org	doi:10.17602/M2/M5147	http://dx.doi.org/10.17602/M2/M5147	3D landmark data	MicroScribe G2X	Copes et al. 3D landmark data.xls	Dryad Digital Repository	doi:10.5061/dryad.dm57j	http://dx.doi.org/10.5061/dryad.dm57j	skull	adult
MCZ 34381 skull	Tomography scan	HMXST225 microCT scanner	X-Tek	0.024913	millimeter	UO	UO:0000016	0.024913	millimeter	UO	UO:0000016	0.024913	millimeter	UO	UO:0000016	80	kilovolt	UO	UO:0000248	125	ampere	UO	UO:0000011	10	watt	UO	UO:0000114	1000	MCZ 34381 skull	doi:10.17602/M2/M2698	MorphoSource.org	doi:10.17602/M2/M2698	http://dx.doi.org/10.17602/M2/M2698	3D landmark data	MicroScribe G2X	Copes et al. 3D landmark data.xls	Dryad Digital Repository	doi:10.5061/dryad.dm57j	http://dx.doi.org/10.5061/dryad.dm57j	skull	adult
MCZ 34573 skull	Tomography scan	HMXST225 microCT scanner	X-Tek	0.040724	millimeter	UO	UO:0000016	0.040724	millimeter	UO	UO:0000016	0.040724	millimeter	UO	UO:0000016	80	kilovolt	UO	UO:0000248	125	ampere	UO	UO:0000011	10	watt	UO	UO:0000114	1000	MCZ 34573 skull	doi:10.17602/M2/M5198	MorphoSource.org	doi:10.17602/M2/M5198	http://dx.doi.org/10.17602/M2/M5198	3D landmark data	MicroScribe G2X	Copes et al. 3D landmark data.xls	Dryad Digital Repository	doi:10.5061/dryad.dm57j	http://dx.doi.org/10.5061/dryad.dm57j	skull	adult
MCZ 34917 skull	Tomography scan	HMXST225 microCT scanner	X-Tek	0.02418	millimeter	UO	UO:0000016	0.02418	millimeter	UO	UO:0000016	0.02418	millimeter	UO	UO:0000016	80	kilovolt	UO	UO:0000248	125	ampere	UO	UO:0000011	10	watt	UO	UO:0000114	1000	MCZ 34917 skull	doi:10.17602/M2/M2699	MorphoSource.org	doi:10.17602/M2/M2699	http://dx.doi.org/10.17602/M2/M2699	3D landmark data	MicroScribe G2X	Copes et al. 3D landmark data.xls	Dryad Digital Repository	doi:10.5061/dryad.dm57j	http://dx.doi.org/10.5061/dryad.dm57j	skull	adult
MCZ 35058 skull	Tomography scan	HMXST225 microCT scanner	X-Tek	0.061559	millimeter	UO	UO:0000016	0.061559	millimeter	UO	UO:0000016	0.061559	millimeter	UO	UO:0000016	80	kilovolt	UO	UO:0000248	125	ampere	UO	UO:0000011	10	watt	UO	UO:0000114	1050	MCZ 35058 skull	doi:10.17602/M2/M3032	MorphoSource.org	doi:10.17602/M2/M3032	http://dx.doi.org/10.17602/M2/M3032	3D landmark data	MicroScribe G2X	Copes et al. 3D landmark data.xls	Dryad Digital Repository	doi:10.5061/dryad.dm57j	http://dx.doi.org/10.5061/dryad.dm57j	skull	juvenile
MCZ 35567 skull	Tomography scan	HMXST225 microCT scanner	X-Tek	0.050091	millimeter	UO	UO:0000016	0.050091	millimeter	UO	UO:0000016	0.050091	millimeter	UO	UO:0000016	90	kilovolt	UO	UO:0000248	120	ampere	UO	UO:0000011	10.8	watt	UO	UO:0000114	1000	MCZ 35567 skull	doi:10.17602/M2/M4439	MorphoSource.org	doi:10.17602/M2/M4439	http://dx.doi.org/10.17602/M2/M4439	3D landmark data	MicroScribe G2X	Copes et al. 3D landmark data.xls	Dryad Digital Repository	doi:10.5061/dryad.dm57j	http://dx.doi.org/10.5061/dryad.dm57j	skull	adult
MCZ 35584 humerus	Tomography scan	HMXST225 microCT scanner	X-Tek	0.096918	millimeter	UO	UO:0000016	0.096918	millimeter	UO	UO:0000016	0.096918	millimeter	UO	UO:0000016	90	kilovolt	UO	UO:0000248	125	ampere	UO	UO:0000011	11.3	watt	UO	UO:0000114	800	MCZ 35584 humerus	doi:10.17602/M2/M4437	MorphoSource.org	doi:10.17602/M2/M4437	http://dx.doi.org/10.17602/M2/M4437							humerus	adult
MCZ 35586 skull	Tomography scan	HMXST225 microCT scanner	X-Tek	0.050092	millimeter	UO	UO:0000016	0.050092	millimeter	UO	UO:0000016	0.050092	millimeter	UO	UO:0000016	90	kilovolt	UO	UO:0000248	120	ampere	UO	UO:0000011	10.8	watt	UO	UO:0000114	1000	MCZ 35586 skull	doi:10.17602/M2/M4435	MorphoSource.org	doi:10.17602/M2/M4435	http://dx.doi.org/10.17602/M2/M4435	3D landmark data	MicroScribe G2X	Copes et al. 3D landmark data.xls	Dryad Digital Repository	doi:10.5061/dryad.dm57j	http://dx.doi.org/10.5061/dryad.dm57j	skull	adult
MCZ 35597 humerus	Tomography scan	HMXST225 microCT scanner	X-Tek	0.09193	millimeter	UO	UO:0000016	0.09193	millimeter	UO	UO:0000016	0.09193	millimeter	UO	UO:0000016	90	kilovolt	UO	UO:0000248	125	ampere	UO	UO:0000011	11.3	watt	UO	UO:0000114	800	MCZ 35597 humerus	doi:10.17602/M2/M4434	MorphoSource.org	doi:10.17602/M2/M4434	http://dx.doi.org/10.17602/M2/M4434							humerus	adult
MCZ 35603 humerus	Tomography scan	HMXST225 microCT scanner	X-Tek	0.091226	millimeter	UO	UO:0000016	0.091226	millimeter	UO	UO:0000016	0.091226	millimeter	UO	UO:0000016	90	kilovolt	UO	UO:0000248	125	ampere	UO	UO:0000011	11.3	watt	UO	UO:0000114	800	MCZ 35603 humerus	doi:10.17602/M2/M4432	MorphoSource.org	doi:10.17602/M2/M4432	http://dx.doi.org/10.17602/M2/M4432							humerus	adult
MCZ 35604 humerus	Tomography scan	HMXST225 microCT scanner	X-Tek	0.092316	millimeter	UO	UO:0000016	0.092316	millimeter	UO	UO:0000016	0.092316	millimeter	UO	UO:0000016	90	kilovolt	UO	UO:0000248	125	ampere	UO	UO:0000011	11.3	watt	UO	UO:0000114	800	MCZ 35604 humerus	doi:10.17602/M2/M4430	MorphoSource.org	doi:10.17602/M2/M4430	http://dx.doi.org/10.17602/M2/M4430							humerus	adult
MCZ 35605 humerus	Tomography scan	HMXST225 microCT scanner	X-Tek	0.096791	millimeter	UO	UO:0000016	0.096791	millimeter	UO	UO:0000016	0.096791	millimeter	UO	UO:0000016	90	kilovolt	UO	UO:0000248	125	ampere	UO	UO:0000011	11.3	watt	UO	UO:0000114	800	MCZ 35605 humerus	doi:10.17602/M2/M4428	MorphoSource.org	doi:10.17602/M2/M4428	http://dx.doi.org/10.17602/M2/M4428							humerus	adult
MCZ 35610 humerus	Tomography scan	HMXST225 microCT scanner	X-Tek	0.089344	millimeter	UO	UO:0000016	0.089344	millimeter	UO	UO:0000016	0.089344	millimeter	UO	UO:0000016	90	kilovolt	UO	UO:0000248	125	ampere	UO	UO:0000011	11.3	watt	UO	UO:0000114	800	MCZ 35610 humerus	doi:10.17602/M2/M4425	MorphoSource.org	doi:10.17602/M2/M4425	http://dx.doi.org/10.17602/M2/M4425							humerus	adult
MCZ 35615 skull	Tomography scan	HMXST225 microCT scanner	X-Tek	0.050092	millimeter	UO	UO:0000016	0.050092	millimeter	UO	UO:0000016	0.050092	millimeter	UO	UO:0000016	80	kilovolt	UO	UO:0000248	110	ampere	UO	UO:0000011	8.8	watt	UO	UO:0000114	1000	MCZ 35615 skull	doi:10.17602/M2/M4426	MorphoSource.org	doi:10.17602/M2/M4426	http://dx.doi.org/10.17602/M2/M4426	3D landmark data	MicroScribe G2X	Copes et al. 3D landmark data.xls	Dryad Digital Repository	doi:10.5061/dryad.dm57j	http://dx.doi.org/10.5061/dryad.dm57j	skull	juvenile
MCZ 35618 humerus	Tomography scan	HMXST225 microCT scanner	X-Tek	0.089344	millimeter	UO	UO:0000016	0.089344	millimeter	UO	UO:0000016	0.089344	millimeter	UO	UO:0000016	90	kilovolt	UO	UO:0000248	125	ampere	UO	UO:0000011	11.3	watt	UO	UO:0000114	800	MCZ 35618 humerus	doi:10.17602/M2/M4423	MorphoSource.org	doi:10.17602/M2/M4423	http://dx.doi.org/10.17602/M2/M4423							humerus	adult
MCZ 35621 skull	Tomography scan	HMXST225 microCT scanner	X-Tek	0.079977	millimeter	UO	UO:0000016	0.079977	millimeter	UO	UO:0000016	0.079977	millimeter	UO	UO:0000016	80	kilovolt	UO	UO:0000248	125	ampere	UO	UO:0000011	10	watt	UO	UO:0000114	1100	MCZ 35621 skull	doi:10.17602/M2/M4611	MorphoSource.org	doi:10.17602/M2/M4611	http://dx.doi.org/10.17602/M2/M4611	3D landmark data	MicroScribe G2X	Copes et al. 3D landmark data.xls	Dryad Digital Repository	doi:10.5061/dryad.dm57j	http://dx.doi.org/10.5061/dryad.dm57j	skull	adult
MCZ 35636 humerus	Tomography scan	HMXST225 microCT scanner	X-Tek	0.089587	millimeter	UO	UO:0000016	0.089587	millimeter	UO	UO:0000016	0.089587	millimeter	UO	UO:0000016	90	kilovolt	UO	UO:0000248	125	ampere	UO	UO:0000011	11.3	watt	UO	UO:0000114	800	MCZ 35636 humerus	doi:10.17602/M2/M4421	MorphoSource.org	doi:10.17602/M2/M4421	http://dx.doi.org/10.17602/M2/M4421							humerus	adult
MCZ 35640 humerus	Tomography scan	HMXST225 microCT scanner	X-Tek	0.09226	millimeter	UO	UO:0000016	0.09226	millimeter	UO	UO:0000016	0.09226	millimeter	UO	UO:0000016	90	kilovolt	UO	UO:0000248	125	ampere	UO	UO:0000011	11.3	watt	UO	UO:0000114	800	MCZ 35640 humerus	doi:10.17602/M2/M4418	MorphoSource.org	doi:10.17602/M2/M4418	http://dx.doi.org/10.17602/M2/M4418							humerus	adult
MCZ 35645 skull	Tomography scan	HMXST225 microCT scanner	X-Tek	0.050092	millimeter	UO	UO:0000016	0.050092	millimeter	UO	UO:0000016	0.050092	millimeter	UO	UO:0000016	80	kilovolt	UO	UO:0000248	110	ampere	UO	UO:0000011	8.8	watt	UO	UO:0000114	1000	MCZ 35645 skull	doi:10.17602/M2/M4419	MorphoSource.org	doi:10.17602/M2/M4419	http://dx.doi.org/10.17602/M2/M4419	3D landmark data	MicroScribe G2X	Copes et al. 3D landmark data.xls	Dryad Digital Repository	doi:10.5061/dryad.dm57j	http://dx.doi.org/10.5061/dryad.dm57j	skull	juvenile
MCZ 35663 humerus	Tomography scan	HMXST225 microCT scanner	X-Tek	0.08752	millimeter	UO	UO:0000016	0.08752	millimeter	UO	UO:0000016	0.08752	millimeter	UO	UO:0000016	90	kilovolt	UO	UO:0000248	125	ampere	UO	UO:0000011	11.3	watt	UO	UO:0000114	800	MCZ 35663 humerus	doi:10.17602/M2/M4416	MorphoSource.org	doi:10.17602/M2/M4416	http://dx.doi.org/10.17602/M2/M4416							humerus	adult
MCZ 35678 humerus	Tomography scan	HMXST225 microCT scanner	X-Tek	0.092769	millimeter	UO	UO:0000016	0.092769	millimeter	UO	UO:0000016	0.092769	millimeter	UO	UO:0000016	90	kilovolt	UO	UO:0000248	125	ampere	UO	UO:0000011	11.3	watt	UO	UO:0000114	800	MCZ 35678 humerus	doi:10.17602/M2/M4414	MorphoSource.org	doi:10.17602/M2/M4414	http://dx.doi.org/10.17602/M2/M4414							humerus	adult
MCZ 35682 humerus	Tomography scan	HMXST225 microCT scanner	X-Tek	0.093436	millimeter	UO	UO:0000016	0.093436	millimeter	UO	UO:0000016	0.093436	millimeter	UO	UO:0000016	90	kilovolt	UO	UO:0000248	125	ampere	UO	UO:0000011	11.3	watt	UO	UO:0000114	800	MCZ 35682 humerus	doi:10.17602/M2/M4412	MorphoSource.org	doi:10.17602/M2/M4412	http://dx.doi.org/10.17602/M2/M4412							humerus	adult
MCZ 35683 humerus	Tomography scan	HMXST225 microCT scanner	X-Tek	0.096922	millimeter	UO	UO:0000016	0.096922	millimeter	UO	UO:0000016	0.096922	millimeter	UO	UO:0000016	90	kilovolt	UO	UO:0000248	125	ampere	UO	UO:0000011	11.3	watt	UO	UO:0000114	800	MCZ 35683 humerus	doi:10.17602/M2/M4410	MorphoSource.org	doi:10.17602/M2/M4410	http://dx.doi.org/10.17602/M2/M4410							humerus	adult
MCZ 35696 humerus	Tomography scan	HMXST225 microCT scanner	X-Tek	0.095287	millimeter	UO	UO:0000016	0.095287	millimeter	UO	UO:0000016	0.095287	millimeter	UO	UO:0000016	90	kilovolt	UO	UO:0000248	125	ampere	UO	UO:0000011	11.3	watt	UO	UO:0000114	800	MCZ 35696 humerus	doi:10.17602/M2/M4408	MorphoSource.org	doi:10.17602/M2/M4408	http://dx.doi.org/10.17602/M2/M4408							humerus	adult
MCZ 35704 humerus	Tomography scan	HMXST225 microCT scanner	X-Tek	0.105008	millimeter	UO	UO:0000016	0.105008	millimeter	UO	UO:0000016	0.105008	millimeter	UO	UO:0000016	90	kilovolt	UO	UO:0000248	125	ampere	UO	UO:0000011	11.3	watt	UO	UO:0000114	800	MCZ 35704 humerus	doi:10.17602/M2/M4553	MorphoSource.org	doi:10.17602/M2/M4553	http://dx.doi.org/10.17602/M2/M4553							humerus	adult
MCZ 35705 humerus	Tomography scan	HMXST225 microCT scanner	X-Tek	0.105095	millimeter	UO	UO:0000016	0.105095	millimeter	UO	UO:0000016	0.105095	millimeter	UO	UO:0000016	90	kilovolt	UO	UO:0000248	125	ampere	UO	UO:0000011	11.3	watt	UO	UO:0000114	800	MCZ 35705 humerus	doi:10.17602/M2/M4551	MorphoSource.org	doi:10.17602/M2/M4551	http://dx.doi.org/10.17602/M2/M4551							humerus	adult
MCZ 35706 skull	Tomography scan	HMXST225 microCT scanner	X-Tek	0.079977	millimeter	UO	UO:0000016	0.079977	millimeter	UO	UO:0000016	0.079977	millimeter	UO	UO:0000016	80	kilovolt	UO	UO:0000248	125	ampere	UO	UO:0000011	10	watt	UO	UO:0000114	1100	MCZ 35706 skull	doi:10.17602/M2/M4556	MorphoSource.org	doi:10.17602/M2/M4556	http://dx.doi.org/10.17602/M2/M4556	3D landmark data	MicroScribe G2X	Copes et al. 3D landmark data.xls	Dryad Digital Repository	doi:10.5061/dryad.dm57j	http://dx.doi.org/10.5061/dryad.dm57j	skull	adult
MCZ 35712 skull	Tomography scan	HMXST225 microCT scanner	X-Tek	0.079977	millimeter	UO	UO:0000016	0.079977	millimeter	UO	UO:0000016	0.079977	millimeter	UO	UO:0000016	80	kilovolt	UO	UO:0000248	125	ampere	UO	UO:0000011	10	watt	UO	UO:0000114	1100	MCZ 35712 skull	doi:10.17602/M2/M4555	MorphoSource.org	doi:10.17602/M2/M4555	http://dx.doi.org/10.17602/M2/M4555	3D landmark data	MicroScribe G2X	Copes et al. 3D landmark data.xls	Dryad Digital Repository	doi:10.5061/dryad.dm57j	http://dx.doi.org/10.5061/dryad.dm57j	skull	adult
MCZ 35718 humerus	Tomography scan	HMXST225 microCT scanner	X-Tek	0.090914	millimeter	UO	UO:0000016	0.090914	millimeter	UO	UO:0000016	0.090914	millimeter	UO	UO:0000016	90	kilovolt	UO	UO:0000248	125	ampere	UO	UO:0000011	11.3	watt	UO	UO:0000114	800	MCZ 35718 humerus	doi:10.17602/M2/M4406	MorphoSource.org	doi:10.17602/M2/M4406	http://dx.doi.org/10.17602/M2/M4406							humerus	adult
MCZ 35719 cranium	Tomography scan	HMXST225 microCT scanner	X-Tek	0.102556	millimeter	UO	UO:0000016	0.102556	millimeter	UO	UO:0000016	0.102556	millimeter	UO	UO:0000016	85	kilovolt	UO	UO:0000248	90	ampere	UO	UO:0000011	7.7	watt	UO	UO:0000114	1500	MCZ 35719 cranium	doi:10.17602/M2/M4615	MorphoSource.org	doi:10.17602/M2/M4615	http://dx.doi.org/10.17602/M2/M4615							cranium	adult
MCZ 35765 skull	Tomography scan	HMXST225 microCT scanner	X-Tek	0.061559	millimeter	UO	UO:0000016	0.061559	millimeter	UO	UO:0000016	0.061559	millimeter	UO	UO:0000016	9-	kilovolt	UO	UO:0000248	125	ampere	UO	UO:0000011	10	watt	UO	UO:0000114	1050	MCZ 35765 skull	doi:10.17602/M2/M3033	MorphoSource.org	doi:10.17602/M2/M3033	http://dx.doi.org/10.17602/M2/M3033	3D landmark data	MicroScribe G2X	Copes et al. 3D landmark data.xls	Dryad Digital Repository	doi:10.5061/dryad.dm57j	http://dx.doi.org/10.5061/dryad.dm57j	skull	adult
MCZ 35937 skull	Tomography scan	HMXST225 microCT scanner	X-Tek	0.061559	millimeter	UO	UO:0000016	0.061559	millimeter	UO	UO:0000016	0.061559	millimeter	UO	UO:0000016	80	kilovolt	UO	UO:0000248	125	ampere	UO	UO:0000011	10	watt	UO	UO:0000114	1050	MCZ 35937 skull	doi:10.17602/M2/M3034	MorphoSource.org	doi:10.17602/M2/M3034	http://dx.doi.org/10.17602/M2/M3034	3D landmark data	MicroScribe G2X	Copes et al. 3D landmark data.xls	Dryad Digital Repository	doi:10.5061/dryad.dm57j	http://dx.doi.org/10.5061/dryad.dm57j	skull	adult
MCZ 35938 skull	Tomography scan	HMXST225 microCT scanner	X-Tek	0.061559	millimeter	UO	UO:0000016	0.061559	millimeter	UO	UO:0000016	0.061559	millimeter	UO	UO:0000016	80	kilovolt	UO	UO:0000248	125	ampere	UO	UO:0000011	10	watt	UO	UO:0000114	1050	MCZ 35938 skull	doi:10.17602/M2/M3035	MorphoSource.org	doi:10.17602/M2/M3035	http://dx.doi.org/10.17602/M2/M3035	3D landmark data	MicroScribe G2X	Copes et al. 3D landmark data.xls	Dryad Digital Repository	doi:10.5061/dryad.dm57j	http://dx.doi.org/10.5061/dryad.dm57j	skull	adult
MCZ 36030 skull	Tomography scan	HMXST225 microCT scanner	X-Tek	0.061559	millimeter	UO	UO:0000016	0.061559	millimeter	UO	UO:0000016	0.061559	millimeter	UO	UO:0000016	80	kilovolt	UO	UO:0000248	125	ampere	UO	UO:0000011	10	watt	UO	UO:0000114	1050	MCZ 36030 skull	doi:10.17602/M2/M3036	MorphoSource.org	doi:10.17602/M2/M3036	http://dx.doi.org/10.17602/M2/M3036	3D landmark data	MicroScribe G2X	Copes et al. 3D landmark data.xls	Dryad Digital Repository	doi:10.5061/dryad.dm57j	http://dx.doi.org/10.5061/dryad.dm57j	skull	adult
MCZ 36031 skull	Tomography scan	HMXST225 microCT scanner	X-Tek	0.075369	millimeter	UO	UO:0000016	0.075369	millimeter	UO	UO:0000016	0.075369	millimeter	UO	UO:0000016	85	kilovolt	UO	UO:0000248	125	ampere	UO	UO:0000011	10	watt	UO	UO:0000114	1100	MCZ 36031 skull	doi:10.17602/M2/M4444	MorphoSource.org	doi:10.17602/M2/M4444	http://dx.doi.org/10.17602/M2/M4444	3D landmark data	MicroScribe G2X	Copes et al. 3D landmark data.xls	Dryad Digital Repository	doi:10.5061/dryad.dm57j	http://dx.doi.org/10.5061/dryad.dm57j	skull	adult
MCZ 36032 skull	Tomography scan	HMXST225 microCT scanner	X-Tek	0.074155	millimeter	UO	UO:0000016	0.074155	millimeter	UO	UO:0000016	0.074155	millimeter	UO	UO:0000016	85	kilovolt	UO	UO:0000248	125	ampere	UO	UO:0000011	10	watt	UO	UO:0000114	1100	MCZ 36032 skull	doi:10.17602/M2/M4443	MorphoSource.org	doi:10.17602/M2/M4443	http://dx.doi.org/10.17602/M2/M4443	3D landmark data	MicroScribe G2X	Copes et al. 3D landmark data.xls	Dryad Digital Repository	doi:10.5061/dryad.dm57j	http://dx.doi.org/10.5061/dryad.dm57j	skull	adult
MCZ 36035 skull	Tomography scan	HMXST225 microCT scanner	X-Tek	0.030826	millimeter	UO	UO:0000016	0.030826	millimeter	UO	UO:0000016	0.030826	millimeter	UO	UO:0000016	80	kilovolt	UO	UO:0000248	125	ampere	UO	UO:0000011	10	watt	UO	UO:0000114	1000	MCZ 36035 skull	doi:10.17602/M2/M2719	MorphoSource.org	doi:10.17602/M2/M2719	http://dx.doi.org/10.17602/M2/M2719	3D landmark data	MicroScribe G2X	Copes et al. 3D landmark data.xls	Dryad Digital Repository	doi:10.5061/dryad.dm57j	http://dx.doi.org/10.5061/dryad.dm57j	skull	adult
MCZ 36040 skull	Tomography scan	HMXST225 microCT scanner	X-Tek	0.030931	millimeter	UO	UO:0000016	0.030931	millimeter	UO	UO:0000016	0.030931	millimeter	UO	UO:0000016	80	kilovolt	UO	UO:0000248	125	ampere	UO	UO:0000011	10	watt	UO	UO:0000114	1000	MCZ 36040 skull	doi:10.17602/M2/M2720	MorphoSource.org	doi:10.17602/M2/M2720	http://dx.doi.org/10.17602/M2/M2720	3D landmark data	MicroScribe G2X	Copes et al. 3D landmark data.xls	Dryad Digital Repository	doi:10.5061/dryad.dm57j	http://dx.doi.org/10.5061/dryad.dm57j	skull	adult
MCZ 36041 skull	Tomography scan	HMXST225 microCT scanner	X-Tek	0.02898	millimeter	UO	UO:0000016	0.02898	millimeter	UO	UO:0000016	0.02898	millimeter	UO	UO:0000016	80	kilovolt	UO	UO:0000248	125	ampere	UO	UO:0000011	10	watt	UO	UO:0000114	1000	MCZ 36041 skull	doi:10.17602/M2/M2733	MorphoSource.org	doi:10.17602/M2/M2733	http://dx.doi.org/10.17602/M2/M2733	3D landmark data	MicroScribe G2X	Copes et al. 3D landmark data.xls	Dryad Digital Repository	doi:10.5061/dryad.dm57j	http://dx.doi.org/10.5061/dryad.dm57j	skull	adult
MCZ 36116 skull	Tomography scan	HMXST225 microCT scanner	X-Tek	0.02898	millimeter	UO	UO:0000016	0.02898	millimeter	UO	UO:0000016	0.02898	millimeter	UO	UO:0000016	80	kilovolt	UO	UO:0000248	125	ampere	UO	UO:0000011	10	watt	UO	UO:0000114	1000	MCZ 36116 skull	doi:10.17602/M2/M2721	MorphoSource.org	doi:10.17602/M2/M2721	http://dx.doi.org/10.17602/M2/M2721	3D landmark data	MicroScribe G2X	Copes et al. 3D landmark data.xls	Dryad Digital Repository	doi:10.5061/dryad.dm57j	http://dx.doi.org/10.5061/dryad.dm57j	skull	adult
MCZ 36820 skull	Tomography scan	HMXST225 microCT scanner	X-Tek	0.079988	millimeter	UO	UO:0000016	0.079988	millimeter	UO	UO:0000016	0.079988	millimeter	UO	UO:0000016	80	kilovolt	UO	UO:0000248	120	ampere	UO	UO:0000011	9.6	watt	UO	UO:0000114	1100	MCZ 36820 skull	doi:10.17602/M2/M4554	MorphoSource.org	doi:10.17602/M2/M4554	http://dx.doi.org/10.17602/M2/M4554	3D landmark data	MicroScribe G2X	Copes et al. 3D landmark data.xls	Dryad Digital Repository	doi:10.5061/dryad.dm57j	http://dx.doi.org/10.5061/dryad.dm57j	skull	juvenile
MCZ 37260 cranium	Tomography scan	HMXST225 microCT scanner	X-Tek	0.099918	millimeter	UO	UO:0000016	0.099918	millimeter	UO	UO:0000016	0.099918	millimeter	UO	UO:0000016	80	kilovolt	UO	UO:0000248	120	ampere	UO	UO:0000011	9.6	watt	UO	UO:0000114	1500	MCZ 37260 cranium	doi:10.17602/M2/M4387	MorphoSource.org	doi:10.17602/M2/M4387	http://dx.doi.org/10.17602/M2/M4387							cranium	adult
MCZ 37264 skull	Tomography scan	HMXST225 microCT scanner	X-Tek	0.125529	millimeter	UO	UO:0000016	0.125529	millimeter	UO	UO:0000016	0.125529	millimeter	UO	UO:0000016	85	kilovolt	UO	UO:0000248	90	ampere	UO	UO:0000011	7.7	watt	UO	UO:0000114	1500	MCZ 37264 skull	doi:10.17602/M2/M2949	MorphoSource.org	doi:10.17602/M2/M2949	http://dx.doi.org/10.17602/M2/M2949	3D landmark data	MicroScribe G2X	Copes et al. 3D landmark data.xls	Dryad Digital Repository	doi:10.5061/dryad.dm57j	http://dx.doi.org/10.5061/dryad.dm57j	skull	adult
MCZ 37266 cranium	Tomography scan	HMXST225 microCT scanner	X-Tek	0.121116	millimeter	UO	UO:0000016	0.121116	millimeter	UO	UO:0000016	0.121116	millimeter	UO	UO:0000016	85	kilovolt	UO	UO:0000248	90	ampere	UO	UO:0000011	7.7	watt	UO	UO:0000114	1500	MCZ 37266 cranium	doi:10.17602/M2/M2952	MorphoSource.org	doi:10.17602/M2/M2952	http://dx.doi.org/10.17602/M2/M2952							cranium	adult
MCZ 37278 skull	Tomography scan	HMXST225 microCT scanner	X-Tek	0.050092	millimeter	UO	UO:0000016	0.050092	millimeter	UO	UO:0000016	0.050092	millimeter	UO	UO:0000016	80	kilovolt	UO	UO:0000248	125	ampere	UO	UO:0000011	10	watt	UO	UO:0000114	1000	MCZ 37278 skull	doi:10.17602/M2/M5086	MorphoSource.org	doi:10.17602/M2/M5086	http://dx.doi.org/10.17602/M2/M5086	3D landmark data	MicroScribe G2X	Copes et al. 3D landmark data.xls	Dryad Digital Repository	doi:10.5061/dryad.dm57j	http://dx.doi.org/10.5061/dryad.dm57j	skull	adult
MCZ 37280 skull	Tomography scan	HMXST225 microCT scanner	X-Tek	0.082531	millimeter	UO	UO:0000016	0.082531	millimeter	UO	UO:0000016	0.082531	millimeter	UO	UO:0000016	80	kilovolt	UO	UO:0000248	125	ampere	UO	UO:0000011	10	watt	UO	UO:0000114	1100	MCZ 37280 skull	doi:10.17602/M2/M2922	MorphoSource.org	doi:10.17602/M2/M2922	http://dx.doi.org/10.17602/M2/M2922	3D landmark data	MicroScribe G2X	Copes et al. 3D landmark data.xls	Dryad Digital Repository	doi:10.5061/dryad.dm57j	http://dx.doi.org/10.5061/dryad.dm57j	skull	adult
MCZ 37339 skull	Tomography scan	HMXST225 microCT scanner	X-Tek	0.070962	millimeter	UO	UO:0000016	0.070962	millimeter	UO	UO:0000016	0.070962	millimeter	UO	UO:0000016	80	kilovolt	UO	UO:0000248	110	ampere	UO	UO:0000011	8.8	watt	UO	UO:0000114	1100	MCZ 37339 skull	doi:10.17602/M2/M5084	MorphoSource.org	doi:10.17602/M2/M5084	http://dx.doi.org/10.17602/M2/M5084	3D landmark data	MicroScribe G2X	Copes et al. 3D landmark data.xls	Dryad Digital Repository	doi:10.5061/dryad.dm57j	http://dx.doi.org/10.5061/dryad.dm57j	skull	adult
MCZ 37341 skull	Tomography scan	HMXST225 microCT scanner	X-Tek	0.070602	millimeter	UO	UO:0000016	0.070602	millimeter	UO	UO:0000016	0.070602	millimeter	UO	UO:0000016	85	kilovolt	UO	UO:0000248	125	ampere	UO	UO:0000011	10	watt	UO	UO:0000114	1000	MCZ 37341 skull	doi:10.17602/M2/M5082	MorphoSource.org	doi:10.17602/M2/M5082	http://dx.doi.org/10.17602/M2/M5082	3D landmark data	MicroScribe G2X	Copes et al. 3D landmark data.xls	Dryad Digital Repository	doi:10.5061/dryad.dm57j	http://dx.doi.org/10.5061/dryad.dm57j	skull	adult
MCZ 37342 skull	Tomography scan	HMXST225 microCT scanner	X-Tek	0.070602	millimeter	UO	UO:0000016	0.070602	millimeter	UO	UO:0000016	0.070602	millimeter	UO	UO:0000016	85	kilovolt	UO	UO:0000248	125	ampere	UO	UO:0000011	10	watt	UO	UO:0000114	1000	MCZ 37342 skull	doi:10.17602/M2/M5079	MorphoSource.org	doi:10.17602/M2/M5079	http://dx.doi.org/10.17602/M2/M5079	3D landmark data	MicroScribe G2X	Copes et al. 3D landmark data.xls	Dryad Digital Repository	doi:10.5061/dryad.dm57j	http://dx.doi.org/10.5061/dryad.dm57j	skull	adult
MCZ 37343 skull	Tomography scan	HMXST225 microCT scanner	X-Tek	0.070602	millimeter	UO	UO:0000016	0.070602	millimeter	UO	UO:0000016	0.070602	millimeter	UO	UO:0000016	85	kilovolt	UO	UO:0000248	125	ampere	UO	UO:0000011	10	watt	UO	UO:0000114	1000	MCZ 37343 skull	doi:10.17602/M2/M5074	MorphoSource.org	doi:10.17602/M2/M5074	http://dx.doi.org/10.17602/M2/M5074	3D landmark data	MicroScribe G2X	Copes et al. 3D landmark data.xls	Dryad Digital Repository	doi:10.5061/dryad.dm57j	http://dx.doi.org/10.5061/dryad.dm57j	skull	adult
MCZ 37370 skull	Tomography scan	HMXST225 microCT scanner	X-Tek	0.079977	millimeter	UO	UO:0000016	0.079977	millimeter	UO	UO:0000016	0.079977	millimeter	UO	UO:0000016	80	kilovolt	UO	UO:0000248	125	ampere	UO	UO:0000011	10	watt	UO	UO:0000114	1100	MCZ 37370 skull	doi:10.17602/M2/M4610	MorphoSource.org	doi:10.17602/M2/M4610	http://dx.doi.org/10.17602/M2/M4610	3D landmark data	MicroScribe G2X	Copes et al. 3D landmark data.xls	Dryad Digital Repository	doi:10.5061/dryad.dm57j	http://dx.doi.org/10.5061/dryad.dm57j	skull	adult
MCZ 37371 skull	Tomography scan	HMXST225 microCT scanner	X-Tek	0.079977	millimeter	UO	UO:0000016	0.079977	millimeter	UO	UO:0000016	0.079977	millimeter	UO	UO:0000016	80	kilovolt	UO	UO:0000248	125	ampere	UO	UO:0000011	10	watt	UO	UO:0000114	1100	MCZ 37371 skull	doi:10.17602/M2/M4609	MorphoSource.org	doi:10.17602/M2/M4609	http://dx.doi.org/10.17602/M2/M4609	3D landmark data	MicroScribe G2X	Copes et al. 3D landmark data.xls	Dryad Digital Repository	doi:10.5061/dryad.dm57j	http://dx.doi.org/10.5061/dryad.dm57j	skull	adult
MCZ 37372 skull	Tomography scan	HMXST225 microCT scanner	X-Tek	0.079977	millimeter	UO	UO:0000016	0.079977	millimeter	UO	UO:0000016	0.079977	millimeter	UO	UO:0000016	80	kilovolt	UO	UO:0000248	125	ampere	UO	UO:0000011	10	watt	UO	UO:0000114	1100	MCZ 37372 skull	doi:10.17602/M2/M4608	MorphoSource.org	doi:10.17602/M2/M4608	http://dx.doi.org/10.17602/M2/M4608	3D landmark data	MicroScribe G2X	Copes et al. 3D landmark data.xls	Dryad Digital Repository	doi:10.5061/dryad.dm57j	http://dx.doi.org/10.5061/dryad.dm57j	skull	juvenile
MCZ 37387 humerus	Tomography scan	HMXST225 microCT scanner	X-Tek	0.096922	millimeter	UO	UO:0000016	0.096922	millimeter	UO	UO:0000016	0.096922	millimeter	UO	UO:0000016	90	kilovolt	UO	UO:0000248	125	ampere	UO	UO:0000011	11.3	watt	UO	UO:0000114	800	MCZ 37387 humerus	doi:10.17602/M2/M4404	MorphoSource.org	doi:10.17602/M2/M4404	http://dx.doi.org/10.17602/M2/M4404							humerus	adult
MCZ 37518 cranium	Tomography scan	HMXST225 microCT scanner	X-Tek	0.125529	millimeter	UO	UO:0000016	0.125529	millimeter	UO	UO:0000016	0.125529	millimeter	UO	UO:0000016	85	kilovolt	UO	UO:0000248	90	ampere	UO	UO:0000011	7.7	watt	UO	UO:0000114	1500	MCZ 37518 cranium	doi:10.17602/M2/M4613	MorphoSource.org	doi:10.17602/M2/M4613	http://dx.doi.org/10.17602/M2/M4613							cranium	adult
MCZ 37625 cranium	Tomography scan	HMXST225 microCT scanner	X-Tek	0.116426	millimeter	UO	UO:0000016	0.116426	millimeter	UO	UO:0000016	0.116426	millimeter	UO	UO:0000016	85	kilovolt	UO	UO:0000248	90	ampere	UO	UO:0000011	7.7	watt	UO	UO:0000114	1500	MCZ 37625 cranium	doi:10.17602/M2/M2950	MorphoSource.org	doi:10.17602/M2/M2950	http://dx.doi.org/10.17602/M2/M2950							cranium	adult
MCZ 37666 humerus	Tomography scan	HMXST225 microCT scanner	X-Tek	0.100178	millimeter	UO	UO:0000016	0.100178	millimeter	UO	UO:0000016	0.100178	millimeter	UO	UO:0000016	90	kilovolt	UO	UO:0000248	125	ampere	UO	UO:0000011	11.3	watt	UO	UO:0000114	800	MCZ 37666 humerus	doi:10.17602/M2/M4549	MorphoSource.org	doi:10.17602/M2/M4549	http://dx.doi.org/10.17602/M2/M4549							humerus	adult
MCZ 37709 skull	Tomography scan	HMXST225 microCT scanner	X-Tek	0.090751	millimeter	UO	UO:0000016	0.090751	millimeter	UO	UO:0000016	0.090751	millimeter	UO	UO:0000016	80	kilovolt	UO	UO:0000248	110	ampere	UO	UO:0000011	8.8	watt	UO	UO:0000114	1050	MCZ 37709 skull	doi:10.17602/M2/M3043	MorphoSource.org	doi:10.17602/M2/M3043	http://dx.doi.org/10.17602/M2/M3043	3D landmark data	MicroScribe G2X	Copes et al. 3D landmark data.xls	Dryad Digital Repository	doi:10.5061/dryad.dm57j	http://dx.doi.org/10.5061/dryad.dm57j	skull	adult
MCZ 37772 skull	Tomography scan	HMXST225 microCT scanner	X-Tek	0.079988	millimeter	UO	UO:0000016	0.079988	millimeter	UO	UO:0000016	0.079988	millimeter	UO	UO:0000016	80	kilovolt	UO	UO:0000248	120	ampere	UO	UO:0000011	9.6	watt	UO	UO:0000114	1100	MCZ 37772 skull	doi:10.17602/M2/M4607	MorphoSource.org	doi:10.17602/M2/M4607	http://dx.doi.org/10.17602/M2/M4607	3D landmark data	MicroScribe G2X	Copes et al. 3D landmark data.xls	Dryad Digital Repository	doi:10.5061/dryad.dm57j	http://dx.doi.org/10.5061/dryad.dm57j	skull	adult
MCZ 37773 skull	Tomography scan	HMXST225 microCT scanner	X-Tek	0.079988	millimeter	UO	UO:0000016	0.079988	millimeter	UO	UO:0000016	0.079988	millimeter	UO	UO:0000016	80	kilovolt	UO	UO:0000248	120	ampere	UO	UO:0000011	9.6	watt	UO	UO:0000114	1100	MCZ 37773 skull	doi:10.17602/M2/M4606	MorphoSource.org	doi:10.17602/M2/M4606	http://dx.doi.org/10.17602/M2/M4606	3D landmark data	MicroScribe G2X	Copes et al. 3D landmark data.xls	Dryad Digital Repository	doi:10.5061/dryad.dm57j	http://dx.doi.org/10.5061/dryad.dm57j	skull	adult
MCZ 37776 skull	Tomography scan	HMXST225 microCT scanner	X-Tek	0.079988	millimeter	UO	UO:0000016	0.079988	millimeter	UO	UO:0000016	0.079988	millimeter	UO	UO:0000016	80	kilovolt	UO	UO:0000248	120	ampere	UO	UO:0000011	9.6	watt	UO	UO:0000114	1100	MCZ 37776 skull	doi:10.17602/M2/M4547	MorphoSource.org	doi:10.17602/M2/M4547	http://dx.doi.org/10.17602/M2/M4547	3D landmark data	MicroScribe G2X	Copes et al. 3D landmark data.xls	Dryad Digital Repository	doi:10.5061/dryad.dm57j	http://dx.doi.org/10.5061/dryad.dm57j	skull	adult
MCZ 37777 skull	Tomography scan	HMXST225 microCT scanner	X-Tek	0.079988	millimeter	UO	UO:0000016	0.079988	millimeter	UO	UO:0000016	0.079988	millimeter	UO	UO:0000016	80	kilovolt	UO	UO:0000248	120	ampere	UO	UO:0000011	9.6	watt	UO	UO:0000114	1100	MCZ 37777 skull	doi:10.17602/M2/M4546	MorphoSource.org	doi:10.17602/M2/M4546	http://dx.doi.org/10.17602/M2/M4546	3D landmark data	MicroScribe G2X	Copes et al. 3D landmark data.xls	Dryad Digital Repository	doi:10.5061/dryad.dm57j	http://dx.doi.org/10.5061/dryad.dm57j	skull	adult
MCZ 37781 skull	Tomography scan	HMXST225 microCT scanner	X-Tek	0.061559	millimeter	UO	UO:0000016	0.061559	millimeter	UO	UO:0000016	0.061559	millimeter	UO	UO:0000016	80	kilovolt	UO	UO:0000248	125	ampere	UO	UO:0000011	10	watt	UO	UO:0000114	1050	MCZ 37781 skull	doi:10.17602/M2/M3037	MorphoSource.org	doi:10.17602/M2/M3037	http://dx.doi.org/10.17602/M2/M3037	3D landmark data	MicroScribe G2X	Copes et al. 3D landmark data.xls	Dryad Digital Repository	doi:10.5061/dryad.dm57j	http://dx.doi.org/10.5061/dryad.dm57j	skull	adult
MCZ 37795 skull	Tomography scan	HMXST225 microCT scanner	X-Tek	0.03046	millimeter	UO	UO:0000016	0.03046	millimeter	UO	UO:0000016	0.03046	millimeter	UO	UO:0000016	85	kilovolt	UO	UO:0000248	125	ampere	UO	UO:0000011	10	watt	UO	UO:0000114	1000	MCZ 37795 skull	doi:10.17602/M2/M2722	MorphoSource.org	doi:10.17602/M2/M2722	http://dx.doi.org/10.17602/M2/M2722	3D landmark data	MicroScribe G2X	Copes et al. 3D landmark data.xls	Dryad Digital Repository	doi:10.5061/dryad.dm57j	http://dx.doi.org/10.5061/dryad.dm57j	skull	adult
MCZ 37808 skull	Tomography scan	HMXST225 microCT scanner	X-Tek	0.038685	millimeter	UO	UO:0000016	0.038685	millimeter	UO	UO:0000016	0.038685	millimeter	UO	UO:0000016	80	kilovolt	UO	UO:0000248	125	ampere	UO	UO:0000011	10	watt	UO	UO:0000114	1000	MCZ 37808 skull	doi:10.17602/M2/M2706	MorphoSource.org	doi:10.17602/M2/M2706	http://dx.doi.org/10.17602/M2/M2706	3D landmark data	MicroScribe G2X	Copes et al. 3D landmark data.xls	Dryad Digital Repository	doi:10.5061/dryad.dm57j	http://dx.doi.org/10.5061/dryad.dm57j	skull	adult
MCZ 37823 skull	Tomography scan	HMXST225 microCT scanner	X-Tek	0.040724	millimeter	UO	UO:0000016	0.040724	millimeter	UO	UO:0000016	0.040724	millimeter	UO	UO:0000016	80	kilovolt	UO	UO:0000248	125	ampere	UO	UO:0000011	10	watt	UO	UO:0000114	1000	MCZ 37823 skull	doi:10.17602/M2/M5203	MorphoSource.org	doi:10.17602/M2/M5203	http://dx.doi.org/10.17602/M2/M5203	3D landmark data	MicroScribe G2X	Copes et al. 3D landmark data.xls	Dryad Digital Repository	doi:10.5061/dryad.dm57j	http://dx.doi.org/10.5061/dryad.dm57j	skull	adult
MCZ 37826 skull	Tomography scan	HMXST225 microCT scanner	X-Tek	0.040724	millimeter	UO	UO:0000016	0.040724	millimeter	UO	UO:0000016	0.040724	millimeter	UO	UO:0000016	80	kilovolt	UO	UO:0000248	125	ampere	UO	UO:0000011	10	watt	UO	UO:0000114	1000	MCZ 37826 skull	doi:10.17602/M2/M5202	MorphoSource.org	doi:10.17602/M2/M5202	http://dx.doi.org/10.17602/M2/M5202	3D landmark data	MicroScribe G2X	Copes et al. 3D landmark data.xls	Dryad Digital Repository	doi:10.5061/dryad.dm57j	http://dx.doi.org/10.5061/dryad.dm57j	skull	adult
MCZ 37828 skull	Tomography scan	HMXST225 microCT scanner	X-Tek	0.047097	millimeter	UO	UO:0000016	0.047097	millimeter	UO	UO:0000016	0.047097	millimeter	UO	UO:0000016	80	kilovolt	UO	UO:0000248	120	ampere	UO	UO:0000011	9.6	watt	UO	UO:0000114	1050	MCZ 37828 skull	doi:10.17602/M2/M5171	MorphoSource.org	doi:10.17602/M2/M5171	http://dx.doi.org/10.17602/M2/M5171	3D landmark data	MicroScribe G2X	Copes et al. 3D landmark data.xls	Dryad Digital Repository	doi:10.5061/dryad.dm57j	http://dx.doi.org/10.5061/dryad.dm57j	skull	adult
MCZ 37831 skull	Tomography scan	HMXST225 microCT scanner	X-Tek	0.072065	millimeter	UO	UO:0000016	0.072065	millimeter	UO	UO:0000016	0.072065	millimeter	UO	UO:0000016	80	kilovolt	UO	UO:0000248	115	ampere	UO	UO:0000011	9.2	watt	UO	UO:0000114	1100	MCZ 37831 skull	doi:10.17602/M2/M5217	MorphoSource.org	doi:10.17602/M2/M5217	http://dx.doi.org/10.17602/M2/M5217	3D landmark data	MicroScribe G2X	Copes et al. 3D landmark data.xls	Dryad Digital Repository	doi:10.5061/dryad.dm57j	http://dx.doi.org/10.5061/dryad.dm57j	skull	adult
MCZ 37833 skull	Tomography scan	HMXST225 microCT scanner	X-Tek	0.059654	millimeter	UO	UO:0000016	0.059654	millimeter	UO	UO:0000016	0.059654	millimeter	UO	UO:0000016	90	kilovolt	UO	UO:0000248	120	ampere	UO	UO:0000011	10.8	watt	UO	UO:0000114	1100	MCZ 37833 skull	doi:10.17602/M2/M5218	MorphoSource.org	doi:10.17602/M2/M5218	http://dx.doi.org/10.17602/M2/M5218	3D landmark data	MicroScribe G2X	Copes et al. 3D landmark data.xls	Dryad Digital Repository	doi:10.5061/dryad.dm57j	http://dx.doi.org/10.5061/dryad.dm57j	skull	adult
MCZ 38018 skull	Tomography scan	HMXST225 microCT scanner	X-Tek	0.094108	millimeter	UO	UO:0000016	0.094108	millimeter	UO	UO:0000016	0.094108	millimeter	UO	UO:0000016	80	kilovolt	UO	UO:0000248	120	ampere	UO	UO:0000011	9.6	watt	UO	UO:0000114	1500	MCZ 38018 skull	doi:10.17602/M2/M4399	MorphoSource.org	doi:10.17602/M2/M4399	http://dx.doi.org/10.17602/M2/M4399	3D landmark data	MicroScribe G2X	Copes et al. 3D landmark data.xls	Dryad Digital Repository	doi:10.5061/dryad.dm57j	http://dx.doi.org/10.5061/dryad.dm57j	skull	adult
MCZ 38019 skull	Tomography scan	HMXST225 microCT scanner	X-Tek	0.091894	millimeter	UO	UO:0000016	0.091894	millimeter	UO	UO:0000016	0.091894	millimeter	UO	UO:0000016	80	kilovolt	UO	UO:0000248	120	ampere	UO	UO:0000011	9.6	watt	UO	UO:0000114	1500	MCZ 38019 skull	doi:10.17602/M2/M4398	MorphoSource.org	doi:10.17602/M2/M4398	http://dx.doi.org/10.17602/M2/M4398	3D landmark data	MicroScribe G2X	Copes et al. 3D landmark data.xls	Dryad Digital Repository	doi:10.5061/dryad.dm57j	http://dx.doi.org/10.5061/dryad.dm57j	skull	adult
MCZ 38020 skull	Tomography scan	HMXST225 microCT scanner	X-Tek	0.099081	millimeter	UO	UO:0000016	0.099081	millimeter	UO	UO:0000016	0.099081	millimeter	UO	UO:0000016	80	kilovolt	UO	UO:0000248	120	ampere	UO	UO:0000011	9.6	watt	UO	UO:0000114	1500	MCZ 38020 skull	doi:10.17602/M2/M4397	MorphoSource.org	doi:10.17602/M2/M4397	http://dx.doi.org/10.17602/M2/M4397	3D landmark data	MicroScribe G2X	Copes et al. 3D landmark data.xls	Dryad Digital Repository	doi:10.5061/dryad.dm57j	http://dx.doi.org/10.5061/dryad.dm57j	skull	adult
MCZ 38083 skull	Tomography scan	HMXST225 microCT scanner	X-Tek	0.079977	millimeter	UO	UO:0000016	0.079977	millimeter	UO	UO:0000016	0.079977	millimeter	UO	UO:0000016	80	kilovolt	UO	UO:0000248	125	ampere	UO	UO:0000011	10	watt	UO	UO:0000114	1100	MCZ 38083 skull	doi:10.17602/M2/M2902	MorphoSource.org	doi:10.17602/M2/M2902	http://dx.doi.org/10.17602/M2/M2902	3D landmark data	MicroScribe G2X	Copes et al. 3D landmark data.xls	Dryad Digital Repository	doi:10.5061/dryad.dm57j	http://dx.doi.org/10.5061/dryad.dm57j	skull	juvenile
MCZ 38326 cranium	Tomography scan	HMXST225 microCT scanner	X-Tek	0.121115	millimeter	UO	UO:0000016	0.121115	millimeter	UO	UO:0000016	0.121115	millimeter	UO	UO:0000016	85	kilovolt	UO	UO:0000248	90	ampere	UO	UO:0000011	7.7	watt	UO	UO:0000114	1500	MCZ 38326 cranium	doi:10.17602/M2/M2953	MorphoSource.org	doi:10.17602/M2/M2953	http://dx.doi.org/10.17602/M2/M2953							cranium	adult
MCZ 38875 skull	Tomography scan	HMXST225 microCT scanner	X-Tek	0.023968	millimeter	UO	UO:0000016	0.023968	millimeter	UO	UO:0000016	0.023968	millimeter	UO	UO:0000016	80	kilovolt	UO	UO:0000248	125	ampere	UO	UO:0000011	10	watt	UO	UO:0000114	1000	MCZ 38875 skull	doi:10.17602/M2/M2700	MorphoSource.org	doi:10.17602/M2/M2700	http://dx.doi.org/10.17602/M2/M2700	3D landmark data	MicroScribe G2X	Copes et al. 3D landmark data.xls	Dryad Digital Repository	doi:10.5061/dryad.dm57j	http://dx.doi.org/10.5061/dryad.dm57j	skull	adult
MCZ 38912 skull	Tomography scan	HMXST225 microCT scanner	X-Tek	0.027497	millimeter	UO	UO:0000016	0.027497	millimeter	UO	UO:0000016	0.027497	millimeter	UO	UO:0000016	80	kilovolt	UO	UO:0000248	125	ampere	UO	UO:0000011	10	watt	UO	UO:0000114	1000	MCZ 38912 skull	doi:10.17602/M2/M2701	MorphoSource.org	doi:10.17602/M2/M2701	http://dx.doi.org/10.17602/M2/M2701	3D landmark data	MicroScribe G2X	Copes et al. 3D landmark data.xls	Dryad Digital Repository	doi:10.5061/dryad.dm57j	http://dx.doi.org/10.5061/dryad.dm57j	skull	adult
MCZ 38915 skull	Tomography scan	HMXST225 microCT scanner	X-Tek	0.025974	millimeter	UO	UO:0000016	0.025974	millimeter	UO	UO:0000016	0.025974	millimeter	UO	UO:0000016	80	kilovolt	UO	UO:0000248	125	ampere	UO	UO:0000011	10	watt	UO	UO:0000114	1000	MCZ 38915 skull	doi:10.17602/M2/M2702	MorphoSource.org	doi:10.17602/M2/M2702	http://dx.doi.org/10.17602/M2/M2702	3D landmark data	MicroScribe G2X	Copes et al. 3D landmark data.xls	Dryad Digital Repository	doi:10.5061/dryad.dm57j	http://dx.doi.org/10.5061/dryad.dm57j	skull	adult
MCZ 39073 skull	Tomography scan	HMXST225 microCT scanner	X-Tek	0.047097	millimeter	UO	UO:0000016	0.047097	millimeter	UO	UO:0000016	0.047097	millimeter	UO	UO:0000016	80	kilovolt	UO	UO:0000248	120	ampere	UO	UO:0000011	9.6	watt	UO	UO:0000114	1050	MCZ 39073 skull	doi:10.17602/M2/M5172	MorphoSource.org	doi:10.17602/M2/M5172	http://dx.doi.org/10.17602/M2/M5172	3D landmark data	MicroScribe G2X	Copes et al. 3D landmark data.xls	Dryad Digital Repository	doi:10.5061/dryad.dm57j	http://dx.doi.org/10.5061/dryad.dm57j	skull	adult
MCZ 39375 skull	Tomography scan	HMXST225 microCT scanner	X-Tek	0.079988	millimeter	UO	UO:0000016	0.079988	millimeter	UO	UO:0000016	0.079988	millimeter	UO	UO:0000016	80	kilovolt	UO	UO:0000248	125	ampere	UO	UO:0000011	10	watt	UO	UO:0000114	1100	MCZ 39375 skull	doi:10.17602/M2/M2942	MorphoSource.org	doi:10.17602/M2/M2942	http://dx.doi.org/10.17602/M2/M2942	3D landmark data	MicroScribe G2X	Copes et al. 3D landmark data.xls	Dryad Digital Repository	doi:10.5061/dryad.dm57j	http://dx.doi.org/10.5061/dryad.dm57j	skull	juvenile
MCZ 39388 skull	Tomography scan	HMXST225 microCT scanner	X-Tek	0.08971	millimeter	UO	UO:0000016	0.08971	millimeter	UO	UO:0000016	0.08971	millimeter	UO	UO:0000016	80	kilovolt	UO	UO:0000248	125	ampere	UO	UO:0000011	10	watt	UO	UO:0000114	1100	MCZ 39388 skull	doi:10.17602/M2/M2612	MorphoSource.org	doi:10.17602/M2/M2612	http://dx.doi.org/10.17602/M2/M2612	3D landmark data	MicroScribe G2X	Copes et al. 3D landmark data.xls	Dryad Digital Repository	doi:10.5061/dryad.dm57j	http://dx.doi.org/10.5061/dryad.dm57j	skull	juvenile
MCZ 39389 skull	Tomography scan	HMXST225 microCT scanner	X-Tek	0.079988	millimeter	UO	UO:0000016	0.079988	millimeter	UO	UO:0000016	0.079988	millimeter	UO	UO:0000016	80	kilovolt	UO	UO:0000248	125	ampere	UO	UO:0000011	10	watt	UO	UO:0000114	1100	MCZ 39389 skull	doi:10.17602/M2/M2933	MorphoSource.org	doi:10.17602/M2/M2933	http://dx.doi.org/10.17602/M2/M2933	3D landmark data	MicroScribe G2X	Copes et al. 3D landmark data.xls	Dryad Digital Repository	doi:10.5061/dryad.dm57j	http://dx.doi.org/10.5061/dryad.dm57j	skull	adult
MCZ 39390 skull	Tomography scan	HMXST225 microCT scanner	X-Tek	0.079988	millimeter	UO	UO:0000016	0.079988	millimeter	UO	UO:0000016	0.079988	millimeter	UO	UO:0000016	80	kilovolt	UO	UO:0000248	125	ampere	UO	UO:0000011	10	watt	UO	UO:0000114	1100	MCZ 39390 skull	doi:10.17602/M2/M2934	MorphoSource.org	doi:10.17602/M2/M2934	http://dx.doi.org/10.17602/M2/M2934	3D landmark data	MicroScribe G2X	Copes et al. 3D landmark data.xls	Dryad Digital Repository	doi:10.5061/dryad.dm57j	http://dx.doi.org/10.5061/dryad.dm57j	skull	adult
MCZ 39395 skull	Tomography scan	HMXST225 microCT scanner	X-Tek	0.08971	millimeter	UO	UO:0000016	0.08971	millimeter	UO	UO:0000016	0.08971	millimeter	UO	UO:0000016	80	kilovolt	UO	UO:0000248	125	ampere	UO	UO:0000011	10	watt	UO	UO:0000114	1100	MCZ 39395 skull	doi:10.17602/M2/M2608	MorphoSource.org	doi:10.17602/M2/M2608	http://dx.doi.org/10.17602/M2/M2608	3D landmark data	MicroScribe G2X	Copes et al. 3D landmark data.xls	Dryad Digital Repository	doi:10.5061/dryad.dm57j	http://dx.doi.org/10.5061/dryad.dm57j	skull	adult
MCZ 39396 skull	Tomography scan	HMXST225 microCT scanner	X-Tek	0.08971	millimeter	UO	UO:0000016	0.08971	millimeter	UO	UO:0000016	0.08971	millimeter	UO	UO:0000016	80	kilovolt	UO	UO:0000248	125	ampere	UO	UO:0000011	10	watt	UO	UO:0000114	1100	MCZ 39396 skull	doi:10.17602/M2/M2606	MorphoSource.org	doi:10.17602/M2/M2606	http://dx.doi.org/10.17602/M2/M2606	3D landmark data	MicroScribe G2X	Copes et al. 3D landmark data.xls	Dryad Digital Repository	doi:10.5061/dryad.dm57j	http://dx.doi.org/10.5061/dryad.dm57j	skull	adult
MCZ 39402 skull	Tomography scan	HMXST225 microCT scanner	X-Tek	0.08971	millimeter	UO	UO:0000016	0.08971	millimeter	UO	UO:0000016	0.08971	millimeter	UO	UO:0000016	80	kilovolt	UO	UO:0000248	125	ampere	UO	UO:0000011	10	watt	UO	UO:0000114	1100	MCZ 39402 skull	doi:10.17602/M2/M2604	MorphoSource.org	doi:10.17602/M2/M2604	http://dx.doi.org/10.17602/M2/M2604	3D landmark data	MicroScribe G2X	Copes et al. 3D landmark data.xls	Dryad Digital Repository	doi:10.5061/dryad.dm57j	http://dx.doi.org/10.5061/dryad.dm57j	skull	adult
MCZ 39562 skull	Tomography scan	HMXST225 microCT scanner	X-Tek	0.047097	millimeter	UO	UO:0000016	0.047097	millimeter	UO	UO:0000016	0.047097	millimeter	UO	UO:0000016	80	kilovolt	UO	UO:0000248	120	ampere	UO	UO:0000011	9.6	watt	UO	UO:0000114	1050	MCZ 39562 skull	doi:10.17602/M2/M5173	MorphoSource.org	doi:10.17602/M2/M5173	http://dx.doi.org/10.17602/M2/M5173	3D landmark data	MicroScribe G2X	Copes et al. 3D landmark data.xls	Dryad Digital Repository	doi:10.5061/dryad.dm57j	http://dx.doi.org/10.5061/dryad.dm57j	skull
MCZ 39563 skull	Tomography scan	HMXST225 microCT scanner	X-Tek	0.047097	millimeter	UO	UO:0000016	0.047097	millimeter	UO	UO:0000016	0.047097	millimeter	UO	UO:0000016	80	kilovolt	UO	UO:0000248	120	ampere	UO	UO:0000011	9.6	watt	UO	UO:0000114	1050	MCZ 39563 skull	doi:10.17602/M2/M5174	MorphoSource.org	doi:10.17602/M2/M5174	http://dx.doi.org/10.17602/M2/M5174	3D landmark data	MicroScribe G2X	Copes et al. 3D landmark data.xls	Dryad Digital Repository	doi:10.5061/dryad.dm57j	http://dx.doi.org/10.5061/dryad.dm57j	skull	adult
MCZ 39571 skull	Tomography scan	HMXST225 microCT scanner	X-Tek	0.040724	millimeter	UO	UO:0000016	0.040724	millimeter	UO	UO:0000016	0.040724	millimeter	UO	UO:0000016	75	kilovolt	UO	UO:0000248	115	ampere	UO	UO:0000011	8.6	watt	UO	UO:0000114	1000	MCZ 39571 skull	doi:10.17602/M2/M2876	MorphoSource.org	doi:10.17602/M2/M2876	http://dx.doi.org/10.17602/M2/M2876	3D landmark data	MicroScribe G2X	Copes et al. 3D landmark data.xls	Dryad Digital Repository	doi:10.5061/dryad.dm57j	http://dx.doi.org/10.5061/dryad.dm57j	skull	adult
MCZ 41090 skull	Tomography scan	HMXST225 microCT scanner	X-Tek	0.048611	millimeter	UO	UO:0000016	0.048611	millimeter	UO	UO:0000016	0.048611	millimeter	UO	UO:0000016	90	kilovolt	UO	UO:0000248	120	ampere	UO	UO:0000011	10.8	watt	UO	UO:0000114	1100	MCZ 41090 skull	doi:10.17602/M2/M5219	MorphoSource.org	doi:10.17602/M2/M5219	http://dx.doi.org/10.17602/M2/M5219	3D landmark data	MicroScribe G2X	Copes et al. 3D landmark data.xls	Dryad Digital Repository	doi:10.5061/dryad.dm57j	http://dx.doi.org/10.5061/dryad.dm57j	skull	adult
MCZ 41167 skull	Tomography scan	HMXST225 microCT scanner	X-Tek	0.090906	millimeter	UO	UO:0000016	0.090906	millimeter	UO	UO:0000016	0.090906	millimeter	UO	UO:0000016	75	kilovolt	UO	UO:0000248	120	ampere	UO	UO:0000011	9	watt	UO	UO:0000114	1050	MCZ 41167 skull	doi:10.17602/M2/M3038	MorphoSource.org	doi:10.17602/M2/M3038	http://dx.doi.org/10.17602/M2/M3038	3D landmark data	MicroScribe G2X	Copes et al. 3D landmark data.xls	Dryad Digital Repository	doi:10.5061/dryad.dm57j	http://dx.doi.org/10.5061/dryad.dm57j	skull	adult
MCZ 41411 humerus	Tomography scan	HMXST225 microCT scanner	X-Tek	0.125785	millimeter	UO	UO:0000016	0.125785	millimeter	UO	UO:0000016	0.125785	millimeter	UO	UO:0000016	90	kilovolt	UO	UO:0000248	120	ampere	UO	UO:0000011	10.8	watt	UO	UO:0000114	800	MCZ 41411 humerus	doi:10.17602/M2/M2960	MorphoSource.org	doi:10.17602/M2/M2960	http://dx.doi.org/10.17602/M2/M2960							humerus	adult
MCZ 41412 humerus	Tomography scan	HMXST225 microCT scanner	X-Tek	0.125785	millimeter	UO	UO:0000016	0.125785	millimeter	UO	UO:0000016	0.125785	millimeter	UO	UO:0000016	90	kilovolt	UO	UO:0000248	120	ampere	UO	UO:0000011	10.8	watt	UO	UO:0000114	800	MCZ 41412 humerus	doi:10.17602/M2/M2962	MorphoSource.org	doi:10.17602/M2/M2962	http://dx.doi.org/10.17602/M2/M2962							humerus	adult
MCZ 41414 humerus	Tomography scan	HMXST225 microCT scanner	X-Tek	0.125785	millimeter	UO	UO:0000016	0.125785	millimeter	UO	UO:0000016	0.125785	millimeter	UO	UO:0000016	90	kilovolt	UO	UO:0000248	120	ampere	UO	UO:0000011	10.8	watt	UO	UO:0000114	800	MCZ 41414 humerus	doi:10.17602/M2/M2964	MorphoSource.org	doi:10.17602/M2/M2964	http://dx.doi.org/10.17602/M2/M2964							humerus	adult
MCZ 41416 humerus	Tomography scan	HMXST225 microCT scanner	X-Tek	0.125785	millimeter	UO	UO:0000016	0.125785	millimeter	UO	UO:0000016	0.125785	millimeter	UO	UO:0000016	90	kilovolt	UO	UO:0000248	120	ampere	UO	UO:0000011	10.8	watt	UO	UO:0000114	800	MCZ 41416 humerus	doi:10.17602/M2/M2966	MorphoSource.org	doi:10.17602/M2/M2966	http://dx.doi.org/10.17602/M2/M2966							humerus	adult
MCZ 41418 humerus	Tomography scan	HMXST225 microCT scanner	X-Tek	0.125785	millimeter	UO	UO:0000016	0.125785	millimeter	UO	UO:0000016	0.125785	millimeter	UO	UO:0000016	90	kilovolt	UO	UO:0000248	120	ampere	UO	UO:0000011	10.8	watt	UO	UO:0000114	800	MCZ 41418 humerus	doi:10.17602/M2/M2968	MorphoSource.org	doi:10.17602/M2/M2968	http://dx.doi.org/10.17602/M2/M2968							humerus	adult
MCZ 41421 humerus	Tomography scan	HMXST225 microCT scanner	X-Tek	0.125785	millimeter	UO	UO:0000016	0.125785	millimeter	UO	UO:0000016	0.125785	millimeter	UO	UO:0000016	90	kilovolt	UO	UO:0000248	120	ampere	UO	UO:0000011	10.8	watt	UO	UO:0000114	800	MCZ 41421 humerus	doi:10.17602/M2/M2970	MorphoSource.org	doi:10.17602/M2/M2970	http://dx.doi.org/10.17602/M2/M2970							humerus	adult
MCZ 41424 humerus	Tomography scan	HMXST225 microCT scanner	X-Tek	0.125785	millimeter	UO	UO:0000016	0.125785	millimeter	UO	UO:0000016	0.125785	millimeter	UO	UO:0000016	90	kilovolt	UO	UO:0000248	120	ampere	UO	UO:0000011	10.8	watt	UO	UO:0000114	800	MCZ 41424 humerus	doi:10.17602/M2/M3008	MorphoSource.org	doi:10.17602/M2/M3008	http://dx.doi.org/10.17602/M2/M3008							humerus	adult
MCZ 41436 humerus	Tomography scan	HMXST225 microCT scanner	X-Tek	0.125785	millimeter	UO	UO:0000016	0.125785	millimeter	UO	UO:0000016	0.125785	millimeter	UO	UO:0000016	90	kilovolt	UO	UO:0000248	125	ampere	UO	UO:0000011	11.3	watt	UO	UO:0000114	800	MCZ 41436 humerus	doi:10.17602/M2/M3010	MorphoSource.org	doi:10.17602/M2/M3010	http://dx.doi.org/10.17602/M2/M3010							humerus	adult
MCZ 41440 humerus	Tomography scan	HMXST225 microCT scanner	X-Tek	0.125785	millimeter	UO	UO:0000016	0.125785	millimeter	UO	UO:0000016	0.125785	millimeter	UO	UO:0000016	90	kilovolt	UO	UO:0000248	125	ampere	UO	UO:0000011	11.3	watt	UO	UO:0000114	800	MCZ 41440 humerus	doi:10.17602/M2/M4401	MorphoSource.org	doi:10.17602/M2/M4401	http://dx.doi.org/10.17602/M2/M4401							humerus	adult
MCZ 41449 humerus	Tomography scan	HMXST225 microCT scanner	X-Tek	0.125785	millimeter	UO	UO:0000016	0.125785	millimeter	UO	UO:0000016	0.125785	millimeter	UO	UO:0000016	90	kilovolt	UO	UO:0000248	125	ampere	UO	UO:0000011	11.3	watt	UO	UO:0000114	800	MCZ 41449 humerus	doi:10.17602/M2/M3009	MorphoSource.org	doi:10.17602/M2/M3009	http://dx.doi.org/10.17602/M2/M3009							humerus	adult
MCZ 41452 skull	Tomography scan	HMXST225 microCT scanner	X-Tek	0.07016	millimeter	UO	UO:0000016	0.07016	millimeter	UO	UO:0000016	0.07016	millimeter	UO	UO:0000016	85	kilovolt	UO	UO:0000248	125	ampere	UO	UO:0000011	10	watt	UO	UO:0000114	1050	MCZ 41452 skull	doi:10.17602/M2/M3011	MorphoSource.org	doi:10.17602/M2/M3011	http://dx.doi.org/10.17602/M2/M3011	3D landmark data	MicroScribe G2X	Copes et al. 3D landmark data.xls	Dryad Digital Repository	doi:10.5061/dryad.dm57j	http://dx.doi.org/10.5061/dryad.dm57j	skull	juvenile
MCZ 41454 humerus	Tomography scan	HMXST225 microCT scanner	X-Tek	0.125785	millimeter	UO	UO:0000016	0.125785	millimeter	UO	UO:0000016	0.125785	millimeter	UO	UO:0000016	85	kilovolt	UO	UO:0000248	125	ampere	UO	UO:0000011	10	watt	UO	UO:0000114	800	MCZ 41454 humerus	doi:10.17602/M2/M3013	MorphoSource.org	doi:10.17602/M2/M3013	http://dx.doi.org/10.17602/M2/M3013							humerus	adult
MCZ 41455 humerus	Tomography scan	HMXST225 microCT scanner	X-Tek	0.125785	millimeter	UO	UO:0000016	0.125785	millimeter	UO	UO:0000016	0.125785	millimeter	UO	UO:0000016	90	kilovolt	UO	UO:0000248	125	ampere	UO	UO:0000011	11.3	watt	UO	UO:0000114	800	MCZ 41455 humerus	doi:10.17602/M2/M3015	MorphoSource.org	doi:10.17602/M2/M3015	http://dx.doi.org/10.17602/M2/M3015							humerus	adult
MCZ 41457 humerus	Tomography scan	HMXST225 microCT scanner	X-Tek	0.125785	millimeter	UO	UO:0000016	0.125785	millimeter	UO	UO:0000016	0.125785	millimeter	UO	UO:0000016	90	kilovolt	UO	UO:0000248	125	ampere	UO	UO:0000011	11.3	watt	UO	UO:0000114	800	MCZ 41457 humerus	doi:10.17602/M2/M3016	MorphoSource.org	doi:10.17602/M2/M3016	http://dx.doi.org/10.17602/M2/M3016							humerus	adult
MCZ 41458 humerus	Tomography scan	HMXST225 microCT scanner	X-Tek	0.117471	millimeter	UO	UO:0000016	0.117471	millimeter	UO	UO:0000016	0.117471	millimeter	UO	UO:0000016	90	kilovolt	UO	UO:0000248	125	ampere	UO	UO:0000011	11.3	watt	UO	UO:0000114	800	MCZ 41458 humerus	doi:10.17602/M2/M3018	MorphoSource.org	doi:10.17602/M2/M3018	http://dx.doi.org/10.17602/M2/M3018							humerus	adult
MCZ 41460 humerus	Tomography scan	HMXST225 microCT scanner	X-Tek	0.125785	millimeter	UO	UO:0000016	0.125785	millimeter	UO	UO:0000016	0.125785	millimeter	UO	UO:0000016	90	kilovolt	UO	UO:0000248	125	ampere	UO	UO:0000011	11.3	watt	UO	UO:0000114	800	MCZ 41460 humerus	doi:10.17602/M2/M3020	MorphoSource.org	doi:10.17602/M2/M3020	http://dx.doi.org/10.17602/M2/M3020							humerus	adult
MCZ 41463 humerus	Tomography scan	HMXST225 microCT scanner	X-Tek	0.125785	millimeter	UO	UO:0000016	0.125785	millimeter	UO	UO:0000016	0.125785	millimeter	UO	UO:0000016	90	kilovolt	UO	UO:0000248	125	ampere	UO	UO:0000011	11.3	watt	UO	UO:0000114	800	MCZ 41463 humerus	doi:10.17602/M2/M3022	MorphoSource.org	doi:10.17602/M2/M3022	http://dx.doi.org/10.17602/M2/M3022							humerus	adult
MCZ 41469 humerus	Tomography scan	HMXST225 microCT scanner	X-Tek	0.125785	millimeter	UO	UO:0000016	0.125785	millimeter	UO	UO:0000016	0.125785	millimeter	UO	UO:0000016	90	kilovolt	UO	UO:0000248	125	ampere	UO	UO:0000011	11.3	watt	UO	UO:0000114	800	MCZ 41469 humerus	doi:10.17602/M2/M3024	MorphoSource.org	doi:10.17602/M2/M3024	http://dx.doi.org/10.17602/M2/M3024							humerus	adult
MCZ 41493 humerus	Tomography scan	HMXST225 microCT scanner	X-Tek	0.125785	millimeter	UO	UO:0000016	0.125785	millimeter	UO	UO:0000016	0.125785	millimeter	UO	UO:0000016	85	kilovolt	UO	UO:0000248	125	ampere	UO	UO:0000011	10	watt	UO	UO:0000114	800	MCZ 41493 humerus	doi:10.17602/M2/M3026	MorphoSource.org	doi:10.17602/M2/M3026	http://dx.doi.org/10.17602/M2/M3026							humerus	adult
MCZ 41554 skull	Tomography scan	HMXST225 microCT scanner	X-Tek	0.070602	millimeter	UO	UO:0000016	0.070602	millimeter	UO	UO:0000016	0.070602	millimeter	UO	UO:0000016	85	kilovolt	UO	UO:0000248	125	ampere	UO	UO:0000011	10	watt	UO	UO:0000114	1000	MCZ 41554 skull	doi:10.17602/M2/M5060	MorphoSource.org	doi:10.17602/M2/M5060	http://dx.doi.org/10.17602/M2/M5060	3D landmark data	MicroScribe G2X	Copes et al. 3D landmark data.xls	Dryad Digital Repository	doi:10.5061/dryad.dm57j	http://dx.doi.org/10.5061/dryad.dm57j	skull	adult
MCZ 41555 skull	Tomography scan	HMXST225 microCT scanner	X-Tek	0.070602	millimeter	UO	UO:0000016	0.070602	millimeter	UO	UO:0000016	0.070602	millimeter	UO	UO:0000016	85	kilovolt	UO	UO:0000248	125	ampere	UO	UO:0000011	10	watt	UO	UO:0000114	1000	MCZ 41555 skull	doi:10.17602/M2/M5059	MorphoSource.org	doi:10.17602/M2/M5059	http://dx.doi.org/10.17602/M2/M5059	3D landmark data	MicroScribe G2X	Copes et al. 3D landmark data.xls	Dryad Digital Repository	doi:10.5061/dryad.dm57j	http://dx.doi.org/10.5061/dryad.dm57j	skull	adult
MCZ 41556 skull	Tomography scan	HMXST225 microCT scanner	X-Tek	0.070602	millimeter	UO	UO:0000016	0.070602	millimeter	UO	UO:0000016	0.070602	millimeter	UO	UO:0000016	85	kilovolt	UO	UO:0000248	125	ampere	UO	UO:0000011	10	watt	UO	UO:0000114	1000	MCZ 41556 skull	doi:10.17602/M2/M5058	MorphoSource.org	doi:10.17602/M2/M5058	http://dx.doi.org/10.17602/M2/M5058	3D landmark data	MicroScribe G2X	Copes et al. 3D landmark data.xls	Dryad Digital Repository	doi:10.5061/dryad.dm57j	http://dx.doi.org/10.5061/dryad.dm57j	skull	juvenile
MCZ 41559 skull	Tomography scan	HMXST225 microCT scanner	X-Tek	0.070602	millimeter	UO	UO:0000016	0.070602	millimeter	UO	UO:0000016	0.070602	millimeter	UO	UO:0000016	85	kilovolt	UO	UO:0000248	125	ampere	UO	UO:0000011	10	watt	UO	UO:0000114	1000	MCZ 41559 skull	doi:10.17602/M2/M5057	MorphoSource.org	doi:10.17602/M2/M5057	http://dx.doi.org/10.17602/M2/M5057	3D landmark data	MicroScribe G2X	Copes et al. 3D landmark data.xls	Dryad Digital Repository	doi:10.5061/dryad.dm57j	http://dx.doi.org/10.5061/dryad.dm57j	skull	adult
MCZ 41560 skull	Tomography scan	HMXST225 microCT scanner	X-Tek	0.070962	millimeter	UO	UO:0000016	0.070962	millimeter	UO	UO:0000016	0.070962	millimeter	UO	UO:0000016	80	kilovolt	UO	UO:0000248	110	ampere	UO	UO:0000011	8.8	watt	UO	UO:0000114	1100	MCZ 41560 skull	doi:10.17602/M2/M5056	MorphoSource.org	doi:10.17602/M2/M5056	http://dx.doi.org/10.17602/M2/M5056	3D landmark data	MicroScribe G2X	Copes et al. 3D landmark data.xls	Dryad Digital Repository	doi:10.5061/dryad.dm57j	http://dx.doi.org/10.5061/dryad.dm57j	skull	adult
MCZ 41562 skull	Tomography scan	HMXST225 microCT scanner	X-Tek	0.070602	millimeter	UO	UO:0000016	0.070602	millimeter	UO	UO:0000016	0.070602	millimeter	UO	UO:0000016	85	kilovolt	UO	UO:0000248	125	ampere	UO	UO:0000011	10	watt	UO	UO:0000114	1000	MCZ 41562 skull	doi:10.17602/M2/M5055	MorphoSource.org	doi:10.17602/M2/M5055	http://dx.doi.org/10.17602/M2/M5055	3D landmark data	MicroScribe G2X	Copes et al. 3D landmark data.xls	Dryad Digital Repository	doi:10.5061/dryad.dm57j	http://dx.doi.org/10.5061/dryad.dm57j	skull	adult
MCZ 41567 skull	Tomography scan	HMXST225 microCT scanner	X-Tek	0.040724	millimeter	UO	UO:0000016	0.040724	millimeter	UO	UO:0000016	0.040724	millimeter	UO	UO:0000016	80	kilovolt	UO	UO:0000248	125	ampere	UO	UO:0000011	10	watt	UO	UO:0000114	1000	MCZ 41567 skull	doi:10.17602/M2/M4496	MorphoSource.org	doi:10.17602/M2/M4496	http://dx.doi.org/10.17602/M2/M4496	3D landmark data	MicroScribe G2X	Copes et al. 3D landmark data.xls	Dryad Digital Repository	doi:10.5061/dryad.dm57j	http://dx.doi.org/10.5061/dryad.dm57j	skull	adult
MCZ 41568 skull	Tomography scan	HMXST225 microCT scanner	X-Tek	0.040724	millimeter	UO	UO:0000016	0.040724	millimeter	UO	UO:0000016	0.040724	millimeter	UO	UO:0000016	80	kilovolt	UO	UO:0000248	125	ampere	UO	UO:0000011	10	watt	UO	UO:0000114	1000	MCZ 41568 skull	doi:10.17602/M2/M4495	MorphoSource.org	doi:10.17602/M2/M4495	http://dx.doi.org/10.17602/M2/M4495	3D landmark data	MicroScribe G2X	Copes et al. 3D landmark data.xls	Dryad Digital Repository	doi:10.5061/dryad.dm57j	http://dx.doi.org/10.5061/dryad.dm57j	skull	adult
MCZ 42620 skull	Tomography scan	HMXST225 microCT scanner	X-Tek	0.032828	millimeter	UO	UO:0000016	0.032828	millimeter	UO	UO:0000016	0.032828	millimeter	UO	UO:0000016	80	kilovolt	UO	UO:0000248	125	ampere	UO	UO:0000011	10	watt	UO	UO:0000114	1000	MCZ 42620 skull	doi:10.17602/M2/M4715	MorphoSource.org	doi:10.17602/M2/M4715	http://dx.doi.org/10.17602/M2/M4715	3D landmark data	MicroScribe G2X	Copes et al. 3D landmark data.xls	Dryad Digital Repository	doi:10.5061/dryad.dm57j	http://dx.doi.org/10.5061/dryad.dm57j	skull	adult
MCZ 42621 skull	Tomography scan	HMXST225 microCT scanner	X-Tek	0.039517	millimeter	UO	UO:0000016	0.039517	millimeter	UO	UO:0000016	0.039517	millimeter	UO	UO:0000016	80	kilovolt	UO	UO:0000248	125	ampere	UO	UO:0000011	10	watt	UO	UO:0000114	1000	MCZ 42621 skull	doi:10.17602/M2/M4714	MorphoSource.org	doi:10.17602/M2/M4714	http://dx.doi.org/10.17602/M2/M4714	3D landmark data	MicroScribe G2X	Copes et al. 3D landmark data.xls	Dryad Digital Repository	doi:10.5061/dryad.dm57j	http://dx.doi.org/10.5061/dryad.dm57j	skull	adult
MCZ 42622 skull	Tomography scan	HMXST225 microCT scanner	X-Tek	0.037048	millimeter	UO	UO:0000016	0.037048	millimeter	UO	UO:0000016	0.037048	millimeter	UO	UO:0000016	80	kilovolt	UO	UO:0000248	125	ampere	UO	UO:0000011	10	watt	UO	UO:0000114	1000	MCZ 42622 skull	doi:10.17602/M2/M4712	MorphoSource.org	doi:10.17602/M2/M4712	http://dx.doi.org/10.17602/M2/M4712	3D landmark data	MicroScribe G2X	Copes et al. 3D landmark data.xls	Dryad Digital Repository	doi:10.5061/dryad.dm57j	http://dx.doi.org/10.5061/dryad.dm57j	skull	adult
MCZ 42623 skull	Tomography scan	HMXST225 microCT scanner	X-Tek	0.039517	millimeter	UO	UO:0000016	0.039517	millimeter	UO	UO:0000016	0.039517	millimeter	UO	UO:0000016	80	kilovolt	UO	UO:0000248	125	ampere	UO	UO:0000011	10	watt	UO	UO:0000114	1000	MCZ 42623 skull	doi:10.17602/M2/M4713	MorphoSource.org	doi:10.17602/M2/M4713	http://dx.doi.org/10.17602/M2/M4713	3D landmark data	MicroScribe G2X	Copes et al. 3D landmark data.xls	Dryad Digital Repository	doi:10.5061/dryad.dm57j	http://dx.doi.org/10.5061/dryad.dm57j	skull	adult
MCZ 43484 skull	Tomography scan	HMXST225 microCT scanner	X-Tek	0.047018	millimeter	UO	UO:0000016	0.047018	millimeter	UO	UO:0000016	0.047018	millimeter	UO	UO:0000016	80	kilovolt	UO	UO:0000248	120	ampere	UO	UO:0000011	9.6	watt	UO	UO:0000114	1050	MCZ 43484 skull	doi:10.17602/M2/M4445	MorphoSource.org	doi:10.17602/M2/M4445	http://dx.doi.org/10.17602/M2/M4445	3D landmark data	MicroScribe G2X	Copes et al. 3D landmark data.xls	Dryad Digital Repository	doi:10.5061/dryad.dm57j	http://dx.doi.org/10.5061/dryad.dm57j	skull	juvenile
MCZ 44132 skull	Tomography scan	HMXST225 microCT scanner	X-Tek	0.027497	millimeter	UO	UO:0000016	0.027497	millimeter	UO	UO:0000016	0.027497	millimeter	UO	UO:0000016	80	kilovolt	UO	UO:0000248	125	ampere	UO	UO:0000011	10	watt	UO	UO:0000114	1000	MCZ 44132 skull	doi:10.17602/M2/M2703	MorphoSource.org	doi:10.17602/M2/M2703	http://dx.doi.org/10.17602/M2/M2703	3D landmark data	MicroScribe G2X	Copes et al. 3D landmark data.xls	Dryad Digital Repository	doi:10.5061/dryad.dm57j	http://dx.doi.org/10.5061/dryad.dm57j	skull	adult
MCZ 44134 skull	Tomography scan	HMXST225 microCT scanner	X-Tek	0.027497	millimeter	UO	UO:0000016	0.027497	millimeter	UO	UO:0000016	0.027497	millimeter	UO	UO:0000016	80	kilovolt	UO	UO:0000248	125	ampere	UO	UO:0000011	10	watt	UO	UO:0000114	1000	MCZ 44134 skull	doi:10.17602/M2/M2704	MorphoSource.org	doi:10.17602/M2/M2704	http://dx.doi.org/10.17602/M2/M2704	3D landmark data	MicroScribe G2X	Copes et al. 3D landmark data.xls	Dryad Digital Repository	doi:10.5061/dryad.dm57j	http://dx.doi.org/10.5061/dryad.dm57j	skull	adult
MCZ 44264 skull	Tomography scan	HMXST225 microCT scanner	X-Tek	0.079988	millimeter	UO	UO:0000016	0.079988	millimeter	UO	UO:0000016	0.079988	millimeter	UO	UO:0000016	80	kilovolt	UO	UO:0000248	125	ampere	UO	UO:0000011	10	watt	UO	UO:0000114	1100	MCZ 44264 skull	doi:10.17602/M2/M2935	MorphoSource.org	doi:10.17602/M2/M2935	http://dx.doi.org/10.17602/M2/M2935	3D landmark data	MicroScribe G2X	Copes et al. 3D landmark data.xls	Dryad Digital Repository	doi:10.5061/dryad.dm57j	http://dx.doi.org/10.5061/dryad.dm57j	skull	adult
MCZ 44268 skull	Tomography scan	HMXST225 microCT scanner	X-Tek	0.079988	millimeter	UO	UO:0000016	0.079988	millimeter	UO	UO:0000016	0.079988	millimeter	UO	UO:0000016	80	kilovolt	UO	UO:0000248	125	ampere	UO	UO:0000011	10	watt	UO	UO:0000114	1100	MCZ 44268 skull	doi:10.17602/M2/M2936	MorphoSource.org	doi:10.17602/M2/M2936	http://dx.doi.org/10.17602/M2/M2936	3D landmark data	MicroScribe G2X	Copes et al. 3D landmark data.xls	Dryad Digital Repository	doi:10.5061/dryad.dm57j	http://dx.doi.org/10.5061/dryad.dm57j	skull	adult
MCZ 44274 skull	Tomography scan	HMXST225 microCT scanner	X-Tek	0.079988	millimeter	UO	UO:0000016	0.079988	millimeter	UO	UO:0000016	0.079988	millimeter	UO	UO:0000016	80	kilovolt	UO	UO:0000248	125	ampere	UO	UO:0000011	10	watt	UO	UO:0000114	1100	MCZ 44274 skull	doi:10.17602/M2/M2937	MorphoSource.org	doi:10.17602/M2/M2937	http://dx.doi.org/10.17602/M2/M2937	3D landmark data	MicroScribe G2X	Copes et al. 3D landmark data.xls	Dryad Digital Repository	doi:10.5061/dryad.dm57j	http://dx.doi.org/10.5061/dryad.dm57j	skull	adult
MCZ 44839 skull	Tomography scan	HMXST225 microCT scanner	X-Tek	0.018255	millimeter	UO	UO:0000016	0.018255	millimeter	UO	UO:0000016	0.018255	millimeter	UO	UO:0000016	80	kilovolt	UO	UO:0000248	120	ampere	UO	UO:0000011	9.6	watt	UO	UO:0000114	800	MCZ 44839 skull	doi:10.17602/M2/M2844	MorphoSource.org	doi:10.17602/M2/M2844	http://dx.doi.org/10.17602/M2/M2844	3D landmark data	MicroScribe G2X	Copes et al. 3D landmark data.xls	Dryad Digital Repository	doi:10.5061/dryad.dm57j	http://dx.doi.org/10.5061/dryad.dm57j	skull	adult
MCZ 44840 skull	Tomography scan	HMXST225 microCT scanner	X-Tek	0.029811	millimeter	UO	UO:0000016	0.029811	millimeter	UO	UO:0000016	0.029811	millimeter	UO	UO:0000016	75	kilovolt	UO	UO:0000248	115	ampere	UO	UO:0000011	8.1	watt	UO	UO:0000114	1000	MCZ 44840 skull	doi:10.17602/M2/M2845	MorphoSource.org	doi:10.17602/M2/M2845	http://dx.doi.org/10.17602/M2/M2845	3D landmark data	MicroScribe G2X	Copes et al. 3D landmark data.xls	Dryad Digital Repository	doi:10.5061/dryad.dm57j	http://dx.doi.org/10.5061/dryad.dm57j	skull	adult
MCZ 44842 skull	Tomography scan	HMXST225 microCT scanner	X-Tek	0.016473	millimeter	UO	UO:0000016	0.016473	millimeter	UO	UO:0000016	0.016473	millimeter	UO	UO:0000016	75	kilovolt	UO	UO:0000248	115	ampere	UO	UO:0000011	8.1	watt	UO	UO:0000114	1000	MCZ 44842 skull	doi:10.17602/M2/M2846	MorphoSource.org	doi:10.17602/M2/M2846	http://dx.doi.org/10.17602/M2/M2846	3D landmark data	MicroScribe G2X	Copes et al. 3D landmark data.xls	Dryad Digital Repository	doi:10.5061/dryad.dm57j	http://dx.doi.org/10.5061/dryad.dm57j	skull	adult
MCZ 44843 skull	Tomography scan	HMXST225 microCT scanner	X-Tek	0.018205	millimeter	UO	UO:0000016	0.018205	millimeter	UO	UO:0000016	0.018205	millimeter	UO	UO:0000016	75	kilovolt	UO	UO:0000248	115	ampere	UO	UO:0000011	8.1	watt	UO	UO:0000114	1000	MCZ 44843 skull	doi:10.17602/M2/M2847	MorphoSource.org	doi:10.17602/M2/M2847	http://dx.doi.org/10.17602/M2/M2847	3D landmark data	MicroScribe G2X	Copes et al. 3D landmark data.xls	Dryad Digital Repository	doi:10.5061/dryad.dm57j	http://dx.doi.org/10.5061/dryad.dm57j	skull	adult
MCZ 44847 skull	Tomography scan	HMXST225 microCT scanner	X-Tek	0.017617	millimeter	UO	UO:0000016	0.017617	millimeter	UO	UO:0000016	0.017617	millimeter	UO	UO:0000016	80	kilovolt	UO	UO:0000248	120	ampere	UO	UO:0000011	9.6	watt	UO	UO:0000114	800	MCZ 44847 skull	doi:10.17602/M2/M2848	MorphoSource.org	doi:10.17602/M2/M2848	http://dx.doi.org/10.17602/M2/M2848	3D landmark data	MicroScribe G2X	Copes et al. 3D landmark data.xls	Dryad Digital Repository	doi:10.5061/dryad.dm57j	http://dx.doi.org/10.5061/dryad.dm57j	skull
MCZ 44854 skull	Tomography scan	HMXST225 microCT scanner	X-Tek	0.048998	millimeter	UO	UO:0000016	0.048998	millimeter	UO	UO:0000016	0.048998	millimeter	UO	UO:0000016	80	kilovolt	UO	UO:0000248	125	ampere	UO	UO:0000011	10	watt	UO	UO:0000114	1000	MCZ 44854 skull	doi:10.17602/M2/M2726	MorphoSource.org	doi:10.17602/M2/M2726	http://dx.doi.org/10.17602/M2/M2726	3D landmark data	MicroScribe G2X	Copes et al. 3D landmark data.xls	Dryad Digital Repository	doi:10.5061/dryad.dm57j	http://dx.doi.org/10.5061/dryad.dm57j	skull	adult
MCZ 44855 skull	Tomography scan	HMXST225 microCT scanner	X-Tek	0.048998	millimeter	UO	UO:0000016	0.048998	millimeter	UO	UO:0000016	0.048998	millimeter	UO	UO:0000016	80	kilovolt	UO	UO:0000248	125	ampere	UO	UO:0000011	10	watt	UO	UO:0000114	1000	MCZ 44855 skull	doi:10.17602/M2/M4502	MorphoSource.org	doi:10.17602/M2/M4502	http://dx.doi.org/10.17602/M2/M4502	3D landmark data	MicroScribe G2X	Copes et al. 3D landmark data.xls	Dryad Digital Repository	doi:10.5061/dryad.dm57j	http://dx.doi.org/10.5061/dryad.dm57j	skull	adult
MCZ 44856 skull	Tomography scan	HMXST225 microCT scanner	X-Tek	0.048998	millimeter	UO	UO:0000016	0.048998	millimeter	UO	UO:0000016	0.048998	millimeter	UO	UO:0000016	80	kilovolt	UO	UO:0000248	125	ampere	UO	UO:0000011	10	watt	UO	UO:0000114	1000	MCZ 44856 skull	doi:10.17602/M2/M2727	MorphoSource.org	doi:10.17602/M2/M2727	http://dx.doi.org/10.17602/M2/M2727	3D landmark data	MicroScribe G2X	Copes et al. 3D landmark data.xls	Dryad Digital Repository	doi:10.5061/dryad.dm57j	http://dx.doi.org/10.5061/dryad.dm57j	skull	adult
MCZ 44877 skull	Tomography scan	HMXST225 microCT scanner	X-Tek	0.028312	millimeter	UO	UO:0000016	0.028312	millimeter	UO	UO:0000016	0.028312	millimeter	UO	UO:0000016	80	kilovolt	UO	UO:0000248	125	ampere	UO	UO:0000011	10	watt	UO	UO:0000114	1000	MCZ 44877 skull	doi:10.17602/M2/M2731	MorphoSource.org	doi:10.17602/M2/M2731	http://dx.doi.org/10.17602/M2/M2731	3D landmark data	MicroScribe G2X	Copes et al. 3D landmark data.xls	Dryad Digital Repository	doi:10.5061/dryad.dm57j	http://dx.doi.org/10.5061/dryad.dm57j	skull	adult
MCZ 44878 skull	Tomography scan	HMXST225 microCT scanner	X-Tek	0.030704	millimeter	UO	UO:0000016	0.030704	millimeter	UO	UO:0000016	0.030704	millimeter	UO	UO:0000016	80	kilovolt	UO	UO:0000248	125	ampere	UO	UO:0000011	10	watt	UO	UO:0000114	1000	MCZ 44878 skull	doi:10.17602/M2/M2714	MorphoSource.org	doi:10.17602/M2/M2714	http://dx.doi.org/10.17602/M2/M2714	3D landmark data	MicroScribe G2X	Copes et al. 3D landmark data.xls	Dryad Digital Repository	doi:10.5061/dryad.dm57j	http://dx.doi.org/10.5061/dryad.dm57j	skull	adult
MCZ 44879 skull	Tomography scan	HMXST225 microCT scanner	X-Tek	0.030705	millimeter	UO	UO:0000016	0.030705	millimeter	UO	UO:0000016	0.030705	millimeter	UO	UO:0000016	80	kilovolt	UO	UO:0000248	125	ampere	UO	UO:0000011	10	watt	UO	UO:0000114	1000	MCZ 44879 skull	doi:10.17602/M2/M2715	MorphoSource.org	doi:10.17602/M2/M2715	http://dx.doi.org/10.17602/M2/M2715	3D landmark data	MicroScribe G2X	Copes et al. 3D landmark data.xls	Dryad Digital Repository	doi:10.5061/dryad.dm57j	http://dx.doi.org/10.5061/dryad.dm57j	skull	adult
MCZ 44886 skull	Tomography scan	HMXST225 microCT scanner	X-Tek	0.047639	millimeter	UO	UO:0000016	0.047639	millimeter	UO	UO:0000016	0.047639	millimeter	UO	UO:0000016	80	kilovolt	UO	UO:0000248	125	ampere	UO	UO:0000011	10	watt	UO	UO:0000114	1000	MCZ 44886 skull	doi:10.17602/M2/M2663	MorphoSource.org	doi:10.17602/M2/M2663	http://dx.doi.org/10.17602/M2/M2663	3D landmark data	MicroScribe G2X	Copes et al. 3D landmark data.xls	Dryad Digital Repository	doi:10.5061/dryad.dm57j	http://dx.doi.org/10.5061/dryad.dm57j	skull	adult
MCZ 44887 skull	Tomography scan	HMXST225 microCT scanner	X-Tek	0.047648	millimeter	UO	UO:0000016	0.047648	millimeter	UO	UO:0000016	0.047648	millimeter	UO	UO:0000016	80	kilovolt	UO	UO:0000248	125	ampere	UO	UO:0000011	10	watt	UO	UO:0000114	1000	MCZ 44887 skull	doi:10.17602/M2/M2670	MorphoSource.org	doi:10.17602/M2/M2670	http://dx.doi.org/10.17602/M2/M2670	3D landmark data	MicroScribe G2X	Copes et al. 3D landmark data.xls	Dryad Digital Repository	doi:10.5061/dryad.dm57j	http://dx.doi.org/10.5061/dryad.dm57j	skull	adult
MCZ 44889 skull	Tomography scan	HMXST225 microCT scanner	X-Tek	0.047648	millimeter	UO	UO:0000016	0.047648	millimeter	UO	UO:0000016	0.047648	millimeter	UO	UO:0000016	80	kilovolt	UO	UO:0000248	125	ampere	UO	UO:0000011	10	watt	UO	UO:0000114	1000	MCZ 44889 skull	doi:10.17602/M2/M2675	MorphoSource.org	doi:10.17602/M2/M2675	http://dx.doi.org/10.17602/M2/M2675	3D landmark data	MicroScribe G2X	Copes et al. 3D landmark data.xls	Dryad Digital Repository	doi:10.5061/dryad.dm57j	http://dx.doi.org/10.5061/dryad.dm57j	skull	adult
MCZ 44892 skull	Tomography scan	HMXST225 microCT scanner	X-Tek	0.044297	millimeter	UO	UO:0000016	0.044297	millimeter	UO	UO:0000016	0.044297	millimeter	UO	UO:0000016	80	kilovolt	UO	UO:0000248	125	ampere	UO	UO:0000011	10	watt	UO	UO:0000114	1000	MCZ 44892 skull	doi:10.17602/M2/M2679	MorphoSource.org	doi:10.17602/M2/M2679	http://dx.doi.org/10.17602/M2/M2679	3D landmark data	MicroScribe G2X	Copes et al. 3D landmark data.xls	Dryad Digital Repository	doi:10.5061/dryad.dm57j	http://dx.doi.org/10.5061/dryad.dm57j	skull	juvenile
MCZ 44893 skull	Tomography scan	HMXST225 microCT scanner	X-Tek	0.045991	millimeter	UO	UO:0000016	0.045991	millimeter	UO	UO:0000016	0.045991	millimeter	UO	UO:0000016	80	kilovolt	UO	UO:0000248	125	ampere	UO	UO:0000011	10	watt	UO	UO:0000114	1000	MCZ 44893 skull	doi:10.17602/M2/M2682	MorphoSource.org	doi:10.17602/M2/M2682	http://dx.doi.org/10.17602/M2/M2682	3D landmark data	MicroScribe G2X	Copes et al. 3D landmark data.xls	Dryad Digital Repository	doi:10.5061/dryad.dm57j	http://dx.doi.org/10.5061/dryad.dm57j	skull	juvenile
MCZ 44895 skull	Tomography scan	HMXST225 microCT scanner	X-Tek	0.047648	millimeter	UO	UO:0000016	0.047648	millimeter	UO	UO:0000016	0.047648	millimeter	UO	UO:0000016	80	kilovolt	UO	UO:0000248	125	ampere	UO	UO:0000011	10	watt	UO	UO:0000114	1000	MCZ 44895 skull	doi:10.17602/M2/M2683	MorphoSource.org	doi:10.17602/M2/M2683	http://dx.doi.org/10.17602/M2/M2683	3D landmark data	MicroScribe G2X	Copes et al. 3D landmark data.xls	Dryad Digital Repository	doi:10.5061/dryad.dm57j	http://dx.doi.org/10.5061/dryad.dm57j	skull	adult
MCZ 44896 skull	Tomography scan	HMXST225 microCT scanner	X-Tek	0.047648	millimeter	UO	UO:0000016	0.047648	millimeter	UO	UO:0000016	0.047648	millimeter	UO	UO:0000016	80	kilovolt	UO	UO:0000248	125	ampere	UO	UO:0000011	10	watt	UO	UO:0000114	1000	MCZ 44896 skull	doi:10.17602/M2/M2684	MorphoSource.org	doi:10.17602/M2/M2684	http://dx.doi.org/10.17602/M2/M2684	3D landmark data	MicroScribe G2X	Copes et al. 3D landmark data.xls	Dryad Digital Repository	doi:10.5061/dryad.dm57j	http://dx.doi.org/10.5061/dryad.dm57j	skull	adult
MCZ 44903 skull	Tomography scan	HMXST225 microCT scanner	X-Tek	0.044601	millimeter	UO	UO:0000016	0.044601	millimeter	UO	UO:0000016	0.044601	millimeter	UO	UO:0000016	80	kilovolt	UO	UO:0000248	125	ampere	UO	UO:0000011	10	watt	UO	UO:0000114	1000	MCZ 44903 skull	doi:10.17602/M2/M2841	MorphoSource.org	doi:10.17602/M2/M2841	http://dx.doi.org/10.17602/M2/M2841	3D landmark data	MicroScribe G2X	Copes et al. 3D landmark data.xls	Dryad Digital Repository	doi:10.5061/dryad.dm57j	http://dx.doi.org/10.5061/dryad.dm57j	skull	adult
MCZ 44904 skull	Tomography scan	HMXST225 microCT scanner	X-Tek	0.044601	millimeter	UO	UO:0000016	0.044601	millimeter	UO	UO:0000016	0.044601	millimeter	UO	UO:0000016	80	kilovolt	UO	UO:0000248	125	ampere	UO	UO:0000011	10	watt	UO	UO:0000114	1000	MCZ 44904 skull	doi:10.17602/M2/M2941	MorphoSource.org	doi:10.17602/M2/M2941	http://dx.doi.org/10.17602/M2/M2941	3D landmark data	MicroScribe G2X	Copes et al. 3D landmark data.xls	Dryad Digital Repository	doi:10.5061/dryad.dm57j	http://dx.doi.org/10.5061/dryad.dm57j	skull	adult
MCZ 44905 skull	Tomography scan	HMXST225 microCT scanner	X-Tek	0.054763	millimeter	UO	UO:0000016	0.054763	millimeter	UO	UO:0000016	0.054763	millimeter	UO	UO:0000016	80	kilovolt	UO	UO:0000248	125	ampere	UO	UO:0000011	10	watt	UO	UO:0000114	1000	MCZ 44905 skull	doi:10.17602/M2/M2729	MorphoSource.org	doi:10.17602/M2/M2729	http://dx.doi.org/10.17602/M2/M2729	3D landmark data	MicroScribe G2X	Copes et al. 3D landmark data.xls	Dryad Digital Repository	doi:10.5061/dryad.dm57j	http://dx.doi.org/10.5061/dryad.dm57j	skull	adult
MCZ 44906 skull	Tomography scan	HMXST225 microCT scanner	X-Tek	0.054763	millimeter	UO	UO:0000016	0.054763	millimeter	UO	UO:0000016	0.054763	millimeter	UO	UO:0000016	80	kilovolt	UO	UO:0000248	125	ampere	UO	UO:0000011	10	watt	UO	UO:0000114	1000	MCZ 44906 skull	doi:10.17602/M2/M2734	MorphoSource.org	doi:10.17602/M2/M2734	http://dx.doi.org/10.17602/M2/M2734	3D landmark data	MicroScribe G2X	Copes et al. 3D landmark data.xls	Dryad Digital Repository	doi:10.5061/dryad.dm57j	http://dx.doi.org/10.5061/dryad.dm57j	skull	adult
MCZ 44907 skull	Tomography scan	HMXST225 microCT scanner	X-Tek	0.054763	millimeter	UO	UO:0000016	0.054763	millimeter	UO	UO:0000016	0.054763	millimeter	UO	UO:0000016	80	kilovolt	UO	UO:0000248	125	ampere	UO	UO:0000011	10	watt	UO	UO:0000114	1000	MCZ 44907 skull	doi:10.17602/M2/M2735	MorphoSource.org	doi:10.17602/M2/M2735	http://dx.doi.org/10.17602/M2/M2735	3D landmark data	MicroScribe G2X	Copes et al. 3D landmark data.xls	Dryad Digital Repository	doi:10.5061/dryad.dm57j	http://dx.doi.org/10.5061/dryad.dm57j	skull	adult
MCZ 44909 skull	Tomography scan	HMXST225 microCT scanner	X-Tek	0.054763	millimeter	UO	UO:0000016	0.054763	millimeter	UO	UO:0000016	0.054763	millimeter	UO	UO:0000016	80	kilovolt	UO	UO:0000248	125	ampere	UO	UO:0000011	10	watt	UO	UO:0000114	1000	MCZ 44909 skull	doi:10.17602/M2/M2736	MorphoSource.org	doi:10.17602/M2/M2736	http://dx.doi.org/10.17602/M2/M2736	3D landmark data	MicroScribe G2X	Copes et al. 3D landmark data.xls	Dryad Digital Repository	doi:10.5061/dryad.dm57j	http://dx.doi.org/10.5061/dryad.dm57j	skull	adult
MCZ 44911 skull	Tomography scan	HMXST225 microCT scanner	X-Tek	0.038685	millimeter	UO	UO:0000016	0.038685	millimeter	UO	UO:0000016	0.038685	millimeter	UO	UO:0000016	80	kilovolt	UO	UO:0000248	125	ampere	UO	UO:0000011	10	watt	UO	UO:0000114	1000	MCZ 44911 skull	doi:10.17602/M2/M2707	MorphoSource.org	doi:10.17602/M2/M2707	http://dx.doi.org/10.17602/M2/M2707	3D landmark data	MicroScribe G2X	Copes et al. 3D landmark data.xls	Dryad Digital Repository	doi:10.5061/dryad.dm57j	http://dx.doi.org/10.5061/dryad.dm57j	skull	adult
MCZ 44913 skull	Tomography scan	HMXST225 microCT scanner	X-Tek	0.038685	millimeter	UO	UO:0000016	0.038685	millimeter	UO	UO:0000016	0.038685	millimeter	UO	UO:0000016	80	kilovolt	UO	UO:0000248	125	ampere	UO	UO:0000011	10	watt	UO	UO:0000114	1000	MCZ 44913 skull	doi:10.17602/M2/M2708	MorphoSource.org	doi:10.17602/M2/M2708	http://dx.doi.org/10.17602/M2/M2708	3D landmark data	MicroScribe G2X	Copes et al. 3D landmark data.xls	Dryad Digital Repository	doi:10.5061/dryad.dm57j	http://dx.doi.org/10.5061/dryad.dm57j	skull	adult
MCZ 44918 skull	Tomography scan	HMXST225 microCT scanner	X-Tek	0.038685	millimeter	UO	UO:0000016	0.038685	millimeter	UO	UO:0000016	0.038685	millimeter	UO	UO:0000016	80	kilovolt	UO	UO:0000248	125	ampere	UO	UO:0000011	10	watt	UO	UO:0000114	1000	MCZ 44918 skull	doi:10.17602/M2/M2709	MorphoSource.org	doi:10.17602/M2/M2709	http://dx.doi.org/10.17602/M2/M2709	3D landmark data	MicroScribe G2X	Copes et al. 3D landmark data.xls	Dryad Digital Repository	doi:10.5061/dryad.dm57j	http://dx.doi.org/10.5061/dryad.dm57j	skull	adult
MCZ 44921 skull	Tomography scan	HMXST225 microCT scanner	X-Tek	0.038685	millimeter	UO	UO:0000016	0.038685	millimeter	UO	UO:0000016	0.038685	millimeter	UO	UO:0000016	80	kilovolt	UO	UO:0000248	125	ampere	UO	UO:0000011	10	watt	UO	UO:0000114	1000	MCZ 44921 skull	doi:10.17602/M2/M2710	MorphoSource.org	doi:10.17602/M2/M2710	http://dx.doi.org/10.17602/M2/M2710	3D landmark data	MicroScribe G2X	Copes et al. 3D landmark data.xls	Dryad Digital Repository	doi:10.5061/dryad.dm57j	http://dx.doi.org/10.5061/dryad.dm57j	skull	adult
MCZ 44922 skull	Tomography scan	HMXST225 microCT scanner	X-Tek	0.03872	millimeter	UO	UO:0000016	0.03872	millimeter	UO	UO:0000016	0.03872	millimeter	UO	UO:0000016	80	kilovolt	UO	UO:0000248	125	ampere	UO	UO:0000011	10	watt	UO	UO:0000114	1000	MCZ 44922 skull	doi:10.17602/M2/M2711	MorphoSource.org	doi:10.17602/M2/M2711	http://dx.doi.org/10.17602/M2/M2711	3D landmark data	MicroScribe G2X	Copes et al. 3D landmark data.xls	Dryad Digital Repository	doi:10.5061/dryad.dm57j	http://dx.doi.org/10.5061/dryad.dm57j	skull	adult
MCZ 44923 skull	Tomography scan	HMXST225 microCT scanner	X-Tek	0.038685	millimeter	UO	UO:0000016	0.038685	millimeter	UO	UO:0000016	0.038685	millimeter	UO	UO:0000016	80	kilovolt	UO	UO:0000248	125	ampere	UO	UO:0000011	10	watt	UO	UO:0000114	1000	MCZ 44923 skull	doi:10.17602/M2/M2712	MorphoSource.org	doi:10.17602/M2/M2712	http://dx.doi.org/10.17602/M2/M2712	3D landmark data	MicroScribe G2X	Copes et al. 3D landmark data.xls	Dryad Digital Repository	doi:10.5061/dryad.dm57j	http://dx.doi.org/10.5061/dryad.dm57j	skull	adult
MCZ 45125 skull	Tomography scan	HMXST225 microCT scanner	X-Tek	0.01853	millimeter	UO	UO:0000016	0.01853	millimeter	UO	UO:0000016	0.01853	millimeter	UO	UO:0000016	80	kilovolt	UO	UO:0000248	120	ampere	UO	UO:0000011	9.6	watt	UO	UO:0000114	800	MCZ 45125 skull	doi:10.17602/M2/M2849	MorphoSource.org	doi:10.17602/M2/M2849	http://dx.doi.org/10.17602/M2/M2849	3D landmark data	MicroScribe G2X	Copes et al. 3D landmark data.xls	Dryad Digital Repository	doi:10.5061/dryad.dm57j	http://dx.doi.org/10.5061/dryad.dm57j	skull	adult
MCZ 46143 skull	Tomography scan	HMXST225 microCT scanner	X-Tek	0.026906	millimeter	UO	UO:0000016	0.026906	millimeter	UO	UO:0000016	0.026906	millimeter	UO	UO:0000016	80	kilovolt	UO	UO:0000248	125	ampere	UO	UO:0000011	10	watt	UO	UO:0000114	1000	MCZ 46143 skull	doi:10.17602/M2/M2830	MorphoSource.org	doi:10.17602/M2/M2830	http://dx.doi.org/10.17602/M2/M2830	3D landmark data	MicroScribe G2X	Copes et al. 3D landmark data.xls	Dryad Digital Repository	doi:10.5061/dryad.dm57j	http://dx.doi.org/10.5061/dryad.dm57j	skull	adult
MCZ 46325 cranium	Tomography scan	HMXST225 microCT scanner	X-Tek	0.125974	millimeter	UO	UO:0000016	0.125974	millimeter	UO	UO:0000016	0.125974	millimeter	UO	UO:0000016	85	kilovolt	UO	UO:0000248	90	ampere	UO	UO:0000011	7.7	watt	UO	UO:0000114	1500	MCZ 46325 cranium	doi:10.17602/M2/M2955	MorphoSource.org	doi:10.17602/M2/M2955	http://dx.doi.org/10.17602/M2/M2955							cranium	adult
MCZ 46368 skull	Tomography scan	HMXST225 microCT scanner	X-Tek	0.07602	millimeter	UO	UO:0000016	0.07602	millimeter	UO	UO:0000016	0.07602	millimeter	UO	UO:0000016	70	kilovolt	UO	UO:0000248	110	ampere	UO	UO:0000011	7.7	watt	UO	UO:0000114	1050	MCZ 46368 skull	doi:10.17602/M2/M2913	MorphoSource.org	doi:10.17602/M2/M2913	http://dx.doi.org/10.17602/M2/M2913	3D landmark data	MicroScribe G2X	Copes et al. 3D landmark data.xls	Dryad Digital Repository	doi:10.5061/dryad.dm57j	http://dx.doi.org/10.5061/dryad.dm57j	skull	adult
MCZ 46414 cranium	Tomography scan	HMXST225 microCT scanner	X-Tek	0.08222	millimeter	UO	UO:0000016	0.08222	millimeter	UO	UO:0000016	0.08222	millimeter	UO	UO:0000016	80	kilovolt	UO	UO:0000248	120	ampere	UO	UO:0000011	9.6	watt	UO	UO:0000114	1300	MCZ 46414 cranium	doi:10.17602/M2/M4386	MorphoSource.org	doi:10.17602/M2/M4386	http://dx.doi.org/10.17602/M2/M4386							cranium	juvenile
MCZ 46415 cranium	Tomography scan	HMXST225 microCT scanner	X-Tek	0.086138	millimeter	UO	UO:0000016	0.086138	millimeter	UO	UO:0000016	0.086138	millimeter	UO	UO:0000016	80	kilovolt	UO	UO:0000248	120	ampere	UO	UO:0000011	9.6	watt	UO	UO:0000114	1300	MCZ 46415 cranium	doi:10.17602/M2/M4385	MorphoSource.org	doi:10.17602/M2/M4385	http://dx.doi.org/10.17602/M2/M4385							cranium	juvenile
MCZ 46416 skull	Tomography scan	HMXST225 microCT scanner	X-Tek	0.099918	millimeter	UO	UO:0000016	0.099918	millimeter	UO	UO:0000016	0.099918	millimeter	UO	UO:0000016	80	kilovolt	UO	UO:0000248	120	ampere	UO	UO:0000011	9.6	watt	UO	UO:0000114	1500	MCZ 46416 skull	doi:10.17602/M2/M4384	MorphoSource.org	doi:10.17602/M2/M4384	http://dx.doi.org/10.17602/M2/M4384	3D landmark data	MicroScribe G2X	Copes et al. 3D landmark data.xls	Dryad Digital Repository	doi:10.5061/dryad.dm57j	http://dx.doi.org/10.5061/dryad.dm57j	skull	adult
MCZ 47007 skull	Tomography scan	HMXST225 microCT scanner	X-Tek	0.07602	millimeter	UO	UO:0000016	0.07602	millimeter	UO	UO:0000016	0.07602	millimeter	UO	UO:0000016	70	kilovolt	UO	UO:0000248	110	ampere	UO	UO:0000011	7.7	watt	UO	UO:0000114	1050	MCZ 47007 skull	doi:10.17602/M2/M2914	MorphoSource.org	doi:10.17602/M2/M2914	http://dx.doi.org/10.17602/M2/M2914	3D landmark data	MicroScribe G2X	Copes et al. 3D landmark data.xls	Dryad Digital Repository	doi:10.5061/dryad.dm57j	http://dx.doi.org/10.5061/dryad.dm57j	skull	adult
MCZ 47015 skull	Tomography scan	HMXST225 microCT scanner	X-Tek	0.082531	millimeter	UO	UO:0000016	0.082531	millimeter	UO	UO:0000016	0.082531	millimeter	UO	UO:0000016	80	kilovolt	UO	UO:0000248	125	ampere	UO	UO:0000011	10	watt	UO	UO:0000114	1100	MCZ 47015 skull	doi:10.17602/M2/M2923	MorphoSource.org	doi:10.17602/M2/M2923	http://dx.doi.org/10.17602/M2/M2923	3D landmark data	MicroScribe G2X	Copes et al. 3D landmark data.xls	Dryad Digital Repository	doi:10.5061/dryad.dm57j	http://dx.doi.org/10.5061/dryad.dm57j	skull	adult
MCZ 47016 skull	Tomography scan	HMXST225 microCT scanner	X-Tek	0.082531	millimeter	UO	UO:0000016	0.082531	millimeter	UO	UO:0000016	0.082531	millimeter	UO	UO:0000016	80	kilovolt	UO	UO:0000248	125	ampere	UO	UO:0000011	10	watt	UO	UO:0000114	1100	MCZ 47016 skull	doi:10.17602/M2/M2924	MorphoSource.org	doi:10.17602/M2/M2924	http://dx.doi.org/10.17602/M2/M2924	3D landmark data	MicroScribe G2X	Copes et al. 3D landmark data.xls	Dryad Digital Repository	doi:10.5061/dryad.dm57j	http://dx.doi.org/10.5061/dryad.dm57j	skull	adult
MCZ 47017 skull	Tomography scan	HMXST225 microCT scanner	X-Tek	0.061559	millimeter	UO	UO:0000016	0.061559	millimeter	UO	UO:0000016	0.061559	millimeter	UO	UO:0000016	80	kilovolt	UO	UO:0000248	125	ampere	UO	UO:0000011	10	watt	UO	UO:0000114	1100	MCZ 47017 skull	doi:10.17602/M2/M2925	MorphoSource.org	doi:10.17602/M2/M2925	http://dx.doi.org/10.17602/M2/M2925	3D landmark data	MicroScribe G2X	Copes et al. 3D landmark data.xls	Dryad Digital Repository	doi:10.5061/dryad.dm57j	http://dx.doi.org/10.5061/dryad.dm57j	skull	juvenile
MCZ 47018 skull	Tomography scan	HMXST225 microCT scanner	X-Tek	0.082531	millimeter	UO	UO:0000016	0.082531	millimeter	UO	UO:0000016	0.082531	millimeter	UO	UO:0000016	80	kilovolt	UO	UO:0000248	125	ampere	UO	UO:0000011	10	watt	UO	UO:0000114	1100	MCZ 47018 skull	doi:10.17602/M2/M2926	MorphoSource.org	doi:10.17602/M2/M2926	http://dx.doi.org/10.17602/M2/M2926	3D landmark data	MicroScribe G2X	Copes et al. 3D landmark data.xls	Dryad Digital Repository	doi:10.5061/dryad.dm57j	http://dx.doi.org/10.5061/dryad.dm57j	skull	adult
MCZ 49006 cranium	Tomography scan	HMXST225 microCT scanner	X-Tek	0.125529	millimeter	UO	UO:0000016	0.125529	millimeter	UO	UO:0000016	0.125529	millimeter	UO	UO:0000016	85	kilovolt	UO	UO:0000248	90	ampere	UO	UO:0000011	7.7	watt	UO	UO:0000114	1500	MCZ 49006 cranium	doi:10.17602/M2/M2957	MorphoSource.org	doi:10.17602/M2/M2957	http://dx.doi.org/10.17602/M2/M2957							cranium	juvenile
MCZ 49635 skull	Tomography scan	HMXST225 microCT scanner	X-Tek	0.059654	millimeter	UO	UO:0000016	0.059654	millimeter	UO	UO:0000016	0.059654	millimeter	UO	UO:0000016	90	kilovolt	UO	UO:0000248	120	ampere	UO	UO:0000011	10.8	watt	UO	UO:0000114	1100	MCZ 49635 skull	doi:10.17602/M2/M5220	MorphoSource.org	doi:10.17602/M2/M5220	http://dx.doi.org/10.17602/M2/M5220	3D landmark data	MicroScribe G2X	Copes et al. 3D landmark data.xls	Dryad Digital Repository	doi:10.5061/dryad.dm57j	http://dx.doi.org/10.5061/dryad.dm57j	skull	adult
MCZ 5016 skull	Tomography scan	HMXST225 microCT scanner	X-Tek	0.048998	millimeter	UO	UO:0000016	0.048998	millimeter	UO	UO:0000016	0.048998	millimeter	UO	UO:0000016	80	kilovolt	UO	UO:0000248	125	ampere	UO	UO:0000011	10	watt	UO	UO:0000114	1000	MCZ 5016 skull	doi:10.17602/M2/M4505	MorphoSource.org	doi:10.17602/M2/M4505	http://dx.doi.org/10.17602/M2/M4505	3D landmark data	MicroScribe G2X	Copes et al. 3D landmark data.xls	Dryad Digital Repository	doi:10.5061/dryad.dm57j	http://dx.doi.org/10.5061/dryad.dm57j	skull	adult
MCZ 5057 skull	Tomography scan	HMXST225 microCT scanner	X-Tek	0.050092	millimeter	UO	UO:0000016	0.050092	millimeter	UO	UO:0000016	0.050092	millimeter	UO	UO:0000016	80	kilovolt	UO	UO:0000248	115	ampere	UO	UO:0000011	9.2	watt	UO	UO:0000114	1050	MCZ 5057 skull	doi:10.17602/M2/M4711	MorphoSource.org	doi:10.17602/M2/M4711	http://dx.doi.org/10.17602/M2/M4711	3D landmark data	MicroScribe G2X	Copes et al. 3D landmark data.xls	Dryad Digital Repository	doi:10.5061/dryad.dm57j	http://dx.doi.org/10.5061/dryad.dm57j	skull
MCZ 5071 skull	Tomography scan	HMXST225 microCT scanner	X-Tek	0.040724	millimeter	UO	UO:0000016	0.040724	millimeter	UO	UO:0000016	0.040724	millimeter	UO	UO:0000016	80	kilovolt	UO	UO:0000248	125	ampere	UO	UO:0000011	10	watt	UO	UO:0000114	1000	MCZ 5071 skull	doi:10.17602/M2/M2868	MorphoSource.org	doi:10.17602/M2/M2868	http://dx.doi.org/10.17602/M2/M2868	3D landmark data	MicroScribe G2X	Copes et al. 3D landmark data.xls	Dryad Digital Repository	doi:10.5061/dryad.dm57j	http://dx.doi.org/10.5061/dryad.dm57j	skull
MCZ 50958 mandible	Tomography scan	HMXST225 microCT scanner	X-Tek	0.105227	millimeter	UO	UO:0000016	0.105227	millimeter	UO	UO:0000016	0.105227	millimeter	UO	UO:0000016	85	kilovolt	UO	UO:0000248	90	ampere	UO	UO:0000011	7.7	watt	UO	UO:0000114	1500	MCZ 50958 mandible	doi:10.17602/M2/M4612	MorphoSource.org	doi:10.17602/M2/M4612	http://dx.doi.org/10.17602/M2/M4612							mandible	adult
MCZ 5118 skull	Tomography scan	HMXST225 microCT scanner	X-Tek	0.029712	millimeter	UO	UO:0000016	0.029712	millimeter	UO	UO:0000016	0.029712	millimeter	UO	UO:0000016	80	kilovolt	UO	UO:0000248	125	ampere	UO	UO:0000011	10	watt	UO	UO:0000114	1000	MCZ 5118 skull	doi:10.17602/M2/M2717	MorphoSource.org	doi:10.17602/M2/M2717	http://dx.doi.org/10.17602/M2/M2717	3D landmark data	MicroScribe G2X	Copes et al. 3D landmark data.xls	Dryad Digital Repository	doi:10.5061/dryad.dm57j	http://dx.doi.org/10.5061/dryad.dm57j	skull	adult
MCZ 52557 skull	Tomography scan	HMXST225 microCT scanner	X-Tek	0.040724	millimeter	UO	UO:0000016	0.040724	millimeter	UO	UO:0000016	0.040724	millimeter	UO	UO:0000016	80	kilovolt	UO	UO:0000248	125	ampere	UO	UO:0000011	10	watt	UO	UO:0000114	1000	MCZ 52557 skull	doi:10.17602/M2/M4494	MorphoSource.org	doi:10.17602/M2/M4494	http://dx.doi.org/10.17602/M2/M4494	3D landmark data	MicroScribe G2X	Copes et al. 3D landmark data.xls	Dryad Digital Repository	doi:10.5061/dryad.dm57j	http://dx.doi.org/10.5061/dryad.dm57j	skull	adult
MCZ 52558 skull	Tomography scan	HMXST225 microCT scanner	X-Tek	0.040724	millimeter	UO	UO:0000016	0.040724	millimeter	UO	UO:0000016	0.040724	millimeter	UO	UO:0000016	80	kilovolt	UO	UO:0000248	125	ampere	UO	UO:0000011	10	watt	UO	UO:0000114	1000	MCZ 52558 skull	doi:10.17602/M2/M4491	MorphoSource.org	doi:10.17602/M2/M4491	http://dx.doi.org/10.17602/M2/M4491	3D landmark data	MicroScribe G2X	Copes et al. 3D landmark data.xls	Dryad Digital Repository	doi:10.5061/dryad.dm57j	http://dx.doi.org/10.5061/dryad.dm57j	skull	adult
MCZ 52608 skull	Tomography scan	HMXST225 microCT scanner	X-Tek	0.040724	millimeter	UO	UO:0000016	0.040724	millimeter	UO	UO:0000016	0.040724	millimeter	UO	UO:0000016	80	kilovolt	UO	UO:0000248	125	ampere	UO	UO:0000011	10	watt	UO	UO:0000114	1000	MCZ 52608 skull	doi:10.17602/M2/M2877	MorphoSource.org	doi:10.17602/M2/M2877	http://dx.doi.org/10.17602/M2/M2877	3D landmark data	MicroScribe G2X	Copes et al. 3D landmark data.xls	Dryad Digital Repository	doi:10.5061/dryad.dm57j	http://dx.doi.org/10.5061/dryad.dm57j	skull	adult
MCZ 52614 skull	Tomography scan	HMXST225 microCT scanner	X-Tek	0.040724	millimeter	UO	UO:0000016	0.040724	millimeter	UO	UO:0000016	0.040724	millimeter	UO	UO:0000016	80	kilovolt	UO	UO:0000248	125	ampere	UO	UO:0000011	10	watt	UO	UO:0000114	1000	MCZ 52614 skull	doi:10.17602/M2/M4492	MorphoSource.org	doi:10.17602/M2/M4492	http://dx.doi.org/10.17602/M2/M4492	3D landmark data	MicroScribe G2X	Copes et al. 3D landmark data.xls	Dryad Digital Repository	doi:10.5061/dryad.dm57j	http://dx.doi.org/10.5061/dryad.dm57j	skull	adult
MCZ 52615 skull	Tomography scan	HMXST225 microCT scanner	X-Tek	0.040724	millimeter	UO	UO:0000016	0.040724	millimeter	UO	UO:0000016	0.040724	millimeter	UO	UO:0000016	80	kilovolt	UO	UO:0000248	125	ampere	UO	UO:0000011	10	watt	UO	UO:0000114	1000	MCZ 52615 skull	doi:10.17602/M2/M4493	MorphoSource.org	doi:10.17602/M2/M4493	http://dx.doi.org/10.17602/M2/M4493	3D landmark data	MicroScribe G2X	Copes et al. 3D landmark data.xls	Dryad Digital Repository	doi:10.5061/dryad.dm57j	http://dx.doi.org/10.5061/dryad.dm57j	skull	adult
MCZ 5323 skull	Tomography scan	HMXST225 microCT scanner	X-Tek	0.079988	millimeter	UO	UO:0000016	0.079988	millimeter	UO	UO:0000016	0.079988	millimeter	UO	UO:0000016	85	kilovolt	UO	UO:0000248	125	ampere	UO	UO:0000011	10.6	watt	UO	UO:0000114	1100	MCZ 5323 skull	doi:10.17602/M2/M2856	MorphoSource.org	doi:10.17602/M2/M2856	http://dx.doi.org/10.17602/M2/M2856	3D landmark data	MicroScribe G2X	Copes et al. 3D landmark data.xls	Dryad Digital Repository	doi:10.5061/dryad.dm57j	http://dx.doi.org/10.5061/dryad.dm57j	skull	adult
MCZ 5324 skull	Tomography scan	HMXST225 microCT scanner	X-Tek	0.079988	millimeter	UO	UO:0000016	0.079988	millimeter	UO	UO:0000016	0.079988	millimeter	UO	UO:0000016	85	kilovolt	UO	UO:0000248	125	ampere	UO	UO:0000011	10.6	watt	UO	UO:0000114	1100	MCZ 5324 skull	doi:10.17602/M2/M2857	MorphoSource.org	doi:10.17602/M2/M2857	http://dx.doi.org/10.17602/M2/M2857	3D landmark data	MicroScribe G2X	Copes et al. 3D landmark data.xls	Dryad Digital Repository	doi:10.5061/dryad.dm57j	http://dx.doi.org/10.5061/dryad.dm57j	skull	adult
MCZ 5325 skull	Tomography scan	HMXST225 microCT scanner	X-Tek	0.079988	millimeter	UO	UO:0000016	0.079988	millimeter	UO	UO:0000016	0.079988	millimeter	UO	UO:0000016	85	kilovolt	UO	UO:0000248	125	ampere	UO	UO:0000011	10.6	watt	UO	UO:0000114	1100	MCZ 5325 skull	doi:10.17602/M2/M2858	MorphoSource.org	doi:10.17602/M2/M2858	http://dx.doi.org/10.17602/M2/M2858	3D landmark data	MicroScribe G2X	Copes et al. 3D landmark data.xls	Dryad Digital Repository	doi:10.5061/dryad.dm57j	http://dx.doi.org/10.5061/dryad.dm57j	skull	adult
MCZ 5327 skull	Tomography scan	HMXST225 microCT scanner	X-Tek	0.079988	millimeter	UO	UO:0000016	0.079988	millimeter	UO	UO:0000016	0.079988	millimeter	UO	UO:0000016	85	kilovolt	UO	UO:0000248	125	ampere	UO	UO:0000011	10.6	watt	UO	UO:0000114	1100	MCZ 5327 skull	doi:10.17602/M2/M2859	MorphoSource.org	doi:10.17602/M2/M2859	http://dx.doi.org/10.17602/M2/M2859	3D landmark data	MicroScribe G2X	Copes et al. 3D landmark data.xls	Dryad Digital Repository	doi:10.5061/dryad.dm57j	http://dx.doi.org/10.5061/dryad.dm57j	skull	adult
MCZ 5328 skull	Tomography scan	HMXST225 microCT scanner	X-Tek	0.079988	millimeter	UO	UO:0000016	0.079988	millimeter	UO	UO:0000016	0.079988	millimeter	UO	UO:0000016	85	kilovolt	UO	UO:0000248	125	ampere	UO	UO:0000011	10	watt	UO	UO:0000114	1100	MCZ 5328 skull	doi:10.17602/M2/M2860	MorphoSource.org	doi:10.17602/M2/M2860	http://dx.doi.org/10.17602/M2/M2860	3D landmark data	MicroScribe G2X	Copes et al. 3D landmark data.xls	Dryad Digital Repository	doi:10.5061/dryad.dm57j	http://dx.doi.org/10.5061/dryad.dm57j	skull	adult
MCZ 5329 skull	Tomography scan	HMXST225 microCT scanner	X-Tek	0.079988	millimeter	UO	UO:0000016	0.079988	millimeter	UO	UO:0000016	0.079988	millimeter	UO	UO:0000016	85	kilovolt	UO	UO:0000248	125	ampere	UO	UO:0000011	10.6	watt	UO	UO:0000114	1100	MCZ 5329 skull	doi:10.17602/M2/M2861	MorphoSource.org	doi:10.17602/M2/M2861	http://dx.doi.org/10.17602/M2/M2861	3D landmark data	MicroScribe G2X	Copes et al. 3D landmark data.xls	Dryad Digital Repository	doi:10.5061/dryad.dm57j	http://dx.doi.org/10.5061/dryad.dm57j	skull	adult
MCZ 5331 skull	Tomography scan	HMXST225 microCT scanner	X-Tek	0.079988	millimeter	UO	UO:0000016	0.079988	millimeter	UO	UO:0000016	0.079988	millimeter	UO	UO:0000016	85	kilovolt	UO	UO:0000248	125	ampere	UO	UO:0000011	10.6	watt	UO	UO:0000114	1100	MCZ 5331 skull	doi:10.17602/M2/M2862	MorphoSource.org	doi:10.17602/M2/M2862	http://dx.doi.org/10.17602/M2/M2862	3D landmark data	MicroScribe G2X	Copes et al. 3D landmark data.xls	Dryad Digital Repository	doi:10.5061/dryad.dm57j	http://dx.doi.org/10.5061/dryad.dm57j	skull	adult
MCZ 5332 skull	Tomography scan	HMXST225 microCT scanner	X-Tek	0.079988	millimeter	UO	UO:0000016	0.079988	millimeter	UO	UO:0000016	0.079988	millimeter	UO	UO:0000016	80	kilovolt	UO	UO:0000248	115	ampere	UO	UO:0000011	9.2	watt	UO	UO:0000114	1100	MCZ 5332 skull	doi:10.17602/M2/M5155	MorphoSource.org	doi:10.17602/M2/M5155	http://dx.doi.org/10.17602/M2/M5155	3D landmark data	MicroScribe G2X	Copes et al. 3D landmark data.xls	Dryad Digital Repository	doi:10.5061/dryad.dm57j	http://dx.doi.org/10.5061/dryad.dm57j	skull	adult
MCZ 5336 skull	Tomography scan	HMXST225 microCT scanner	X-Tek	0.079988	millimeter	UO	UO:0000016	0.079988	millimeter	UO	UO:0000016	0.079988	millimeter	UO	UO:0000016	80	kilovolt	UO	UO:0000248	110	ampere	UO	UO:0000011	8.8	watt	UO	UO:0000114	1100	MCZ 5336 skull	doi:10.17602/M2/M2880	MorphoSource.org	doi:10.17602/M2/M2880	http://dx.doi.org/10.17602/M2/M2880	3D landmark data	MicroScribe G2X	Copes et al. 3D landmark data.xls	Dryad Digital Repository	doi:10.5061/dryad.dm57j	http://dx.doi.org/10.5061/dryad.dm57j	skull	adult
MCZ 5338 skull	Tomography scan	HMXST225 microCT scanner	X-Tek	0.063468	millimeter	UO	UO:0000016	0.063468	millimeter	UO	UO:0000016	0.063468	millimeter	UO	UO:0000016	90	kilovolt	UO	UO:0000248	120	ampere	UO	UO:0000011	10.8	watt	UO	UO:0000114	1100	MCZ 5338 skull	doi:10.17602/M2/M2881	MorphoSource.org	doi:10.17602/M2/M2881	http://dx.doi.org/10.17602/M2/M2881	3D landmark data	MicroScribe G2X	Copes et al. 3D landmark data.xls	Dryad Digital Repository	doi:10.5061/dryad.dm57j	http://dx.doi.org/10.5061/dryad.dm57j	skull	adult
MCZ 5340 skull	Tomography scan	HMXST225 microCT scanner	X-Tek	0.063468	millimeter	UO	UO:0000016	0.063468	millimeter	UO	UO:0000016	0.063468	millimeter	UO	UO:0000016	90	kilovolt	UO	UO:0000248	120	ampere	UO	UO:0000011	10.8	watt	UO	UO:0000114	1100	MCZ 5340 skull	doi:10.17602/M2/M2882	MorphoSource.org	doi:10.17602/M2/M2882	http://dx.doi.org/10.17602/M2/M2882	3D landmark data	MicroScribe G2X	Copes et al. 3D landmark data.xls	Dryad Digital Repository	doi:10.5061/dryad.dm57j	http://dx.doi.org/10.5061/dryad.dm57j	skull	adult
MCZ 5344 skull	Tomography scan	HMXST225 microCT scanner	X-Tek	0.079988	millimeter	UO	UO:0000016	0.079988	millimeter	UO	UO:0000016	0.079988	millimeter	UO	UO:0000016	80	kilovolt	UO	UO:0000248	110	ampere	UO	UO:0000011	8.8	watt	UO	UO:0000114	1100	MCZ 5344 skull	doi:10.17602/M2/M2883	MorphoSource.org	doi:10.17602/M2/M2883	http://dx.doi.org/10.17602/M2/M2883	3D landmark data	MicroScribe G2X	Copes et al. 3D landmark data.xls	Dryad Digital Repository	doi:10.5061/dryad.dm57j	http://dx.doi.org/10.5061/dryad.dm57j	skull	adult
MCZ 5345 skull	Tomography scan	HMXST225 microCT scanner	X-Tek	0.079988	millimeter	UO	UO:0000016	0.079988	millimeter	UO	UO:0000016	0.079988	millimeter	UO	UO:0000016	80	kilovolt	UO	UO:0000248	110	ampere	UO	UO:0000011	8.8	watt	UO	UO:0000114	1100	MCZ 5345 skull	doi:10.17602/M2/M2884	MorphoSource.org	doi:10.17602/M2/M2884	http://dx.doi.org/10.17602/M2/M2884	3D landmark data	MicroScribe G2X	Copes et al. 3D landmark data.xls	Dryad Digital Repository	doi:10.5061/dryad.dm57j	http://dx.doi.org/10.5061/dryad.dm57j	skull	adult
MCZ 5346 skull	Tomography scan	HMXST225 microCT scanner	X-Tek	0.079988	millimeter	UO	UO:0000016	0.079988	millimeter	UO	UO:0000016	0.079988	millimeter	UO	UO:0000016	80	kilovolt	UO	UO:0000248	110	ampere	UO	UO:0000011	8.8	watt	UO	UO:0000114	1100	MCZ 5346 skull	doi:10.17602/M2/M2885	MorphoSource.org	doi:10.17602/M2/M2885	http://dx.doi.org/10.17602/M2/M2885	3D landmark data	MicroScribe G2X	Copes et al. 3D landmark data.xls	Dryad Digital Repository	doi:10.5061/dryad.dm57j	http://dx.doi.org/10.5061/dryad.dm57j	skull	adult
MCZ 5348 skull	Tomography scan	HMXST225 microCT scanner	X-Tek	0.079988	millimeter	UO	UO:0000016	0.079988	millimeter	UO	UO:0000016	0.079988	millimeter	UO	UO:0000016	80	kilovolt	UO	UO:0000248	110	ampere	UO	UO:0000011	8.8	watt	UO	UO:0000114	1100	MCZ 5348 skull	doi:10.17602/M2/M2886	MorphoSource.org	doi:10.17602/M2/M2886	http://dx.doi.org/10.17602/M2/M2886	3D landmark data	MicroScribe G2X	Copes et al. 3D landmark data.xls	Dryad Digital Repository	doi:10.5061/dryad.dm57j	http://dx.doi.org/10.5061/dryad.dm57j	skull	adult
MCZ 5349 skull	Tomography scan	HMXST225 microCT scanner	X-Tek	0.063468	millimeter	UO	UO:0000016	0.063468	millimeter	UO	UO:0000016	0.063468	millimeter	UO	UO:0000016	90	kilovolt	UO	UO:0000248	120	ampere	UO	UO:0000011	10.8	watt	UO	UO:0000114	1100	MCZ 5349 skull	doi:10.17602/M2/M2887	MorphoSource.org	doi:10.17602/M2/M2887	http://dx.doi.org/10.17602/M2/M2887	3D landmark data	MicroScribe G2X	Copes et al. 3D landmark data.xls	Dryad Digital Repository	doi:10.5061/dryad.dm57j	http://dx.doi.org/10.5061/dryad.dm57j	skull	adult
MCZ 5350 skull	Tomography scan	HMXST225 microCT scanner	X-Tek	0.079988	millimeter	UO	UO:0000016	0.079988	millimeter	UO	UO:0000016	0.079988	millimeter	UO	UO:0000016	80	kilovolt	UO	UO:0000248	110	ampere	UO	UO:0000011	8.8	watt	UO	UO:0000114	1100	MCZ 5350 skull	doi:10.17602/M2/M2888	MorphoSource.org	doi:10.17602/M2/M2888	http://dx.doi.org/10.17602/M2/M2888	3D landmark data	MicroScribe G2X	Copes et al. 3D landmark data.xls	Dryad Digital Repository	doi:10.5061/dryad.dm57j	http://dx.doi.org/10.5061/dryad.dm57j	skull	adult
MCZ 5351 skull	Tomography scan	HMXST225 microCT scanner	X-Tek	0.063468	millimeter	UO	UO:0000016	0.063468	millimeter	UO	UO:0000016	0.063468	millimeter	UO	UO:0000016	90	kilovolt	UO	UO:0000248	120	ampere	UO	UO:0000011	10.8	watt	UO	UO:0000114	1100	MCZ 5351 skull	doi:10.17602/M2/M2889	MorphoSource.org	doi:10.17602/M2/M2889	http://dx.doi.org/10.17602/M2/M2889	3D landmark data	MicroScribe G2X	Copes et al. 3D landmark data.xls	Dryad Digital Repository	doi:10.5061/dryad.dm57j	http://dx.doi.org/10.5061/dryad.dm57j	skull	adult
MCZ 5352 skull	Tomography scan	HMXST225 microCT scanner	X-Tek	0.079988	millimeter	UO	UO:0000016	0.079988	millimeter	UO	UO:0000016	0.079988	millimeter	UO	UO:0000016	80	kilovolt	UO	UO:0000248	110	ampere	UO	UO:0000011	8.8	watt	UO	UO:0000114	1100	MCZ 5352 skull	doi:10.17602/M2/M2890	MorphoSource.org	doi:10.17602/M2/M2890	http://dx.doi.org/10.17602/M2/M2890	3D landmark data	MicroScribe G2X	Copes et al. 3D landmark data.xls	Dryad Digital Repository	doi:10.5061/dryad.dm57j	http://dx.doi.org/10.5061/dryad.dm57j	skull	adult
MCZ 5353 skull	Tomography scan	HMXST225 microCT scanner	X-Tek	0.079988	millimeter	UO	UO:0000016	0.079988	millimeter	UO	UO:0000016	0.079988	millimeter	UO	UO:0000016	80	kilovolt	UO	UO:0000248	110	ampere	UO	UO:0000011	8.8	watt	UO	UO:0000114	1100	MCZ 5353 skull	doi:10.17602/M2/M2891	MorphoSource.org	doi:10.17602/M2/M2891	http://dx.doi.org/10.17602/M2/M2891	3D landmark data	MicroScribe G2X	Copes et al. 3D landmark data.xls	Dryad Digital Repository	doi:10.5061/dryad.dm57j	http://dx.doi.org/10.5061/dryad.dm57j	skull	adult
MCZ 5354 skull	Tomography scan	HMXST225 microCT scanner	X-Tek	0.079988	millimeter	UO	UO:0000016	0.079988	millimeter	UO	UO:0000016	0.079988	millimeter	UO	UO:0000016	80	kilovolt	UO	UO:0000248	110	ampere	UO	UO:0000011	8.8	watt	UO	UO:0000114	1100	MCZ 5354 skull	doi:10.17602/M2/M2915	MorphoSource.org	doi:10.17602/M2/M2915	http://dx.doi.org/10.17602/M2/M2915	3D landmark data	MicroScribe G2X	Copes et al. 3D landmark data.xls	Dryad Digital Repository	doi:10.5061/dryad.dm57j	http://dx.doi.org/10.5061/dryad.dm57j	skull	adult
MCZ 5355 skull	Tomography scan	HMXST225 microCT scanner	X-Tek	0.079988	millimeter	UO	UO:0000016	0.079988	millimeter	UO	UO:0000016	0.079988	millimeter	UO	UO:0000016	80	kilovolt	UO	UO:0000248	110	ampere	UO	UO:0000011	8.8	watt	UO	UO:0000114	1100	MCZ 5355 skull	doi:10.17602/M2/M2916	MorphoSource.org	doi:10.17602/M2/M2916	http://dx.doi.org/10.17602/M2/M2916	3D landmark data	MicroScribe G2X	Copes et al. 3D landmark data.xls	Dryad Digital Repository	doi:10.5061/dryad.dm57j	http://dx.doi.org/10.5061/dryad.dm57j	skull	adult
MCZ 5547 skull	Tomography scan	HMXST225 microCT scanner	X-Tek	0.050092	millimeter	UO	UO:0000016	0.050092	millimeter	UO	UO:0000016	0.050092	millimeter	UO	UO:0000016	80	kilovolt	UO	UO:0000248	125	ampere	UO	UO:0000011	10	watt	UO	UO:0000114	1000	MCZ 5547 skull	doi:10.17602/M2/M5087	MorphoSource.org	doi:10.17602/M2/M5087	http://dx.doi.org/10.17602/M2/M5087	3D landmark data	MicroScribe G2X	Copes et al. 3D landmark data.xls	Dryad Digital Repository	doi:10.5061/dryad.dm57j	http://dx.doi.org/10.5061/dryad.dm57j	skull	adult
MCZ 58139 skull	Tomography scan	HMXST225 microCT scanner	X-Tek	0.043498	millimeter	UO	UO:0000016	0.043498	millimeter	UO	UO:0000016	0.043498	millimeter	UO	UO:0000016	80	kilovolt	UO	UO:0000248	125	ampere	UO	UO:0000011	10	watt	UO	UO:0000114	1000	MCZ 58139 skull	doi:10.17602/M2/M2737	MorphoSource.org	doi:10.17602/M2/M2737	http://dx.doi.org/10.17602/M2/M2737	3D landmark data	MicroScribe G2X	Copes et al. 3D landmark data.xls	Dryad Digital Repository	doi:10.5061/dryad.dm57j	http://dx.doi.org/10.5061/dryad.dm57j	skull	juvenile
MCZ 59274 skull	Tomography scan	HMXST225 microCT scanner	X-Tek	0.054763	millimeter	UO	UO:0000016	0.054763	millimeter	UO	UO:0000016	0.054763	millimeter	UO	UO:0000016	80	kilovolt	UO	UO:0000248	125	ampere	UO	UO:0000011	10	watt	UO	UO:0000114	1000	MCZ 59274 skull	doi:10.17602/M2/M2738	MorphoSource.org	doi:10.17602/M2/M2738	http://dx.doi.org/10.17602/M2/M2738	3D landmark data	MicroScribe G2X	Copes et al. 3D landmark data.xls	Dryad Digital Repository	doi:10.5061/dryad.dm57j	http://dx.doi.org/10.5061/dryad.dm57j	skull	adult
MCZ 59277 skull	Tomography scan	HMXST225 microCT scanner	X-Tek	0.043498	millimeter	UO	UO:0000016	0.043498	millimeter	UO	UO:0000016	0.043498	millimeter	UO	UO:0000016	80	kilovolt	UO	UO:0000248	125	ampere	UO	UO:0000011	10	watt	UO	UO:0000114	1000	MCZ 59277 skull	doi:10.17602/M2/M2739	MorphoSource.org	doi:10.17602/M2/M2739	http://dx.doi.org/10.17602/M2/M2739	3D landmark data	MicroScribe G2X	Copes et al. 3D landmark data.xls	Dryad Digital Repository	doi:10.5061/dryad.dm57j	http://dx.doi.org/10.5061/dryad.dm57j	skull	juvenile
MCZ 6001 skull	Tomography scan	HMXST225 microCT scanner	X-Tek	0.079988	millimeter	UO	UO:0000016	0.079988	millimeter	UO	UO:0000016	0.079988	millimeter	UO	UO:0000016	85	kilovolt	UO	UO:0000248	125	ampere	UO	UO:0000011	10.6	watt	UO	UO:0000114	1100	MCZ 6001 skull	doi:10.17602/M2/M2863	MorphoSource.org	doi:10.17602/M2/M2863	http://dx.doi.org/10.17602/M2/M2863	3D landmark data	MicroScribe G2X	Copes et al. 3D landmark data.xls	Dryad Digital Repository	doi:10.5061/dryad.dm57j	http://dx.doi.org/10.5061/dryad.dm57j	skull	adult
MCZ 6028 skull	Tomography scan	HMXST225 microCT scanner	X-Tek	0.052569	millimeter	UO	UO:0000016	0.052569	millimeter	UO	UO:0000016	0.052569	millimeter	UO	UO:0000016	80	kilovolt	UO	UO:0000248	115	ampere	UO	UO:0000011	9.2	watt	UO	UO:0000114	1100	MCZ 6028 skull	doi:10.17602/M2/M5144	MorphoSource.org	doi:10.17602/M2/M5144	http://dx.doi.org/10.17602/M2/M5144	3D landmark data	MicroScribe G2X	Copes et al. 3D landmark data.xls	Dryad Digital Repository	doi:10.5061/dryad.dm57j	http://dx.doi.org/10.5061/dryad.dm57j	skull	adult
MCZ 61273 skull	Tomography scan	HMXST225 microCT scanner	X-Tek	0.090751	millimeter	UO	UO:0000016	0.090751	millimeter	UO	UO:0000016	0.090751	millimeter	UO	UO:0000016	80	kilovolt	UO	UO:0000248	110	ampere	UO	UO:0000011	8.8	watt	UO	UO:0000114	1050	MCZ 61273 skull	doi:10.17602/M2/M3045	MorphoSource.org	doi:10.17602/M2/M3045	http://dx.doi.org/10.17602/M2/M3045	3D landmark data	MicroScribe G2X	Copes et al. 3D landmark data.xls	Dryad Digital Repository	doi:10.5061/dryad.dm57j	http://dx.doi.org/10.5061/dryad.dm57j	skull	adult
MCZ 61414 skull	Tomography scan	HMXST225 microCT scanner	X-Tek	0.090751	millimeter	UO	UO:0000016	0.090751	millimeter	UO	UO:0000016	0.090751	millimeter	UO	UO:0000016	80	kilovolt	UO	UO:0000248	110	ampere	UO	UO:0000011	8.8	watt	UO	UO:0000114	1050	MCZ 61414 skull	doi:10.17602/M2/M3053	MorphoSource.org	doi:10.17602/M2/M3053	http://dx.doi.org/10.17602/M2/M3053	3D landmark data	MicroScribe G2X	Copes et al. 3D landmark data.xls	Dryad Digital Repository	doi:10.5061/dryad.dm57j	http://dx.doi.org/10.5061/dryad.dm57j	skull	adult
MCZ 6209 skull	Tomography scan	HMXST225 microCT scanner	X-Tek	0.08971	millimeter	UO	UO:0000016	0.08971	millimeter	UO	UO:0000016	0.08971	millimeter	UO	UO:0000016	80	kilovolt	UO	UO:0000248	125	ampere	UO	UO:0000011	10	watt	UO	UO:0000114	1100	MCZ 6209 skull	doi:10.17602/M2/M2623	MorphoSource.org	doi:10.17602/M2/M2623	http://dx.doi.org/10.17602/M2/M2623	3D landmark data	MicroScribe G2X	Copes et al. 3D landmark data.xls	Dryad Digital Repository	doi:10.5061/dryad.dm57j	http://dx.doi.org/10.5061/dryad.dm57j	skull	adult
MCZ 6244 cranium	Tomography scan	HMXST225 microCT scanner	X-Tek	0.106542	millimeter	UO	UO:0000016	0.106542	millimeter	UO	UO:0000016	0.106542	millimeter	UO	UO:0000016	80	kilovolt	UO	UO:0000248	120	ampere	UO	UO:0000011	9.6	watt	UO	UO:0000114	1500	MCZ 6244 cranium	doi:10.17602/M2/M4393	MorphoSource.org	doi:10.17602/M2/M4393	http://dx.doi.org/10.17602/M2/M4393							cranium	adult
MCZ 62639 skull	Tomography scan	HMXST225 microCT scanner	X-Tek	0.090751	millimeter	UO	UO:0000016	0.090751	millimeter	UO	UO:0000016	0.090751	millimeter	UO	UO:0000016	85	kilovolt	UO	UO:0000248	125	ampere	UO	UO:0000011	10.6	watt	UO	UO:0000114	1100	MCZ 62639 skull	doi:10.17602/M2/M2588	MorphoSource.org	doi:10.17602/M2/M2588	http://dx.doi.org/10.17602/M2/M2588	3D landmark data	MicroScribe G2X	Copes et al. 3D landmark data.xls	Dryad Digital Repository	doi:10.5061/dryad.dm57j	http://dx.doi.org/10.5061/dryad.dm57j	skull	juvenile
MCZ 6291 skull	Tomography scan	HMXST225 microCT scanner	X-Tek	0.038685	millimeter	UO	UO:0000016	0.038685	millimeter	UO	UO:0000016	0.038685	millimeter	UO	UO:0000016	80	kilovolt	UO	UO:0000248	125	ampere	UO	UO:0000011	10	watt	UO	UO:0000114	1000	MCZ 6291 skull	doi:10.17602/M2/M2705	MorphoSource.org	doi:10.17602/M2/M2705	http://dx.doi.org/10.17602/M2/M2705	3D landmark data	MicroScribe G2X	Copes et al. 3D landmark data.xls	Dryad Digital Repository	doi:10.5061/dryad.dm57j	http://dx.doi.org/10.5061/dryad.dm57j	skull	adult
MCZ 6367 skull	Tomography scan	HMXST225 microCT scanner	X-Tek	0.090751	millimeter	UO	UO:0000016	0.090751	millimeter	UO	UO:0000016	0.090751	millimeter	UO	UO:0000016	80	kilovolt	UO	UO:0000248	110	ampere	UO	UO:0000011	8.8	watt	UO	UO:0000114	1050	MCZ 6367 skull	doi:10.17602/M2/M3047	MorphoSource.org	doi:10.17602/M2/M3047	http://dx.doi.org/10.17602/M2/M3047	3D landmark data	MicroScribe G2X	Copes et al. 3D landmark data.xls	Dryad Digital Repository	doi:10.5061/dryad.dm57j	http://dx.doi.org/10.5061/dryad.dm57j	skull	juvenile
MCZ 6377 skull	Tomography scan	HMXST225 microCT scanner	X-Tek	0.057738	millimeter	UO	UO:0000016	0.057738	millimeter	UO	UO:0000016	0.057738	millimeter	UO	UO:0000016	85	kilovolt	UO	UO:0000248	125	ampere	UO	UO:0000011	10	watt	UO	UO:0000114	1100	MCZ 6377 skull	doi:10.17602/M2/M4442	MorphoSource.org	doi:10.17602/M2/M4442	http://dx.doi.org/10.17602/M2/M4442	3D landmark data	MicroScribe G2X	Copes et al. 3D landmark data.xls	Dryad Digital Repository	doi:10.5061/dryad.dm57j	http://dx.doi.org/10.5061/dryad.dm57j	skull	juvenile
MCZ 64170 skull	Tomography scan	HMXST225 microCT scanner	X-Tek	0.027498	millimeter	UO	UO:0000016	0.027498	millimeter	UO	UO:0000016	0.027498	millimeter	UO	UO:0000016	80	kilovolt	UO	UO:0000248	125	ampere	UO	UO:0000011	10	watt	UO	UO:0000114	1000	MCZ 64170 skull	doi:10.17602/M2/M2834	MorphoSource.org	doi:10.17602/M2/M2834	http://dx.doi.org/10.17602/M2/M2834	3D landmark data	MicroScribe G2X	Copes et al. 3D landmark data.xls	Dryad Digital Repository	doi:10.5061/dryad.dm57j	http://dx.doi.org/10.5061/dryad.dm57j	skull	adult
MCZ 6923 skull	Tomography scan	HMXST225 microCT scanner	X-Tek	0.039517	millimeter	UO	UO:0000016	0.039517	millimeter	UO	UO:0000016	0.039517	millimeter	UO	UO:0000016	80	kilovolt	UO	UO:0000248	125	ampere	UO	UO:0000011	10	watt	UO	UO:0000114	1000	MCZ 6923 skull	doi:10.17602/M2/M4721	MorphoSource.org	doi:10.17602/M2/M4721	http://dx.doi.org/10.17602/M2/M4721	3D landmark data	MicroScribe G2X	Copes et al. 3D landmark data.xls	Dryad Digital Repository	doi:10.5061/dryad.dm57j	http://dx.doi.org/10.5061/dryad.dm57j	skull	adult
MCZ 7072 skull	Tomography scan	HMXST225 microCT scanner	X-Tek	0.087712	millimeter	UO	UO:0000016	0.087712	millimeter	UO	UO:0000016	0.087712	millimeter	UO	UO:0000016	80	kilovolt	UO	UO:0000248	110	ampere	UO	UO:0000011	8.8	watt	UO	UO:0000114	1100	MCZ 7072 skull	doi:10.17602/M2/M3055	MorphoSource.org	doi:10.17602/M2/M3055	http://dx.doi.org/10.17602/M2/M3055	3D landmark data	MicroScribe G2X	Copes et al. 3D landmark data.xls	Dryad Digital Repository	doi:10.5061/dryad.dm57j	http://dx.doi.org/10.5061/dryad.dm57j	skull	adult
MCZ 7088 skull	Tomography scan	HMXST225 microCT scanner	X-Tek	0.079988	millimeter	UO	UO:0000016	0.079988	millimeter	UO	UO:0000016	0.079988	millimeter	UO	UO:0000016	80	kilovolt	UO	UO:0000248	125	ampere	UO	UO:0000011	10	watt	UO	UO:0000114	1100	MCZ 7088 skull	doi:10.17602/M2/M2927	MorphoSource.org	doi:10.17602/M2/M2927	http://dx.doi.org/10.17602/M2/M2927	3D landmark data	MicroScribe G2X	Copes et al. 3D landmark data.xls	Dryad Digital Repository	doi:10.5061/dryad.dm57j	http://dx.doi.org/10.5061/dryad.dm57j	skull	adult
MCZ 7098 skull	Tomography scan	HMXST225 microCT scanner	X-Tek	0.090751	millimeter	UO	UO:0000016	0.090751	millimeter	UO	UO:0000016	0.090751	millimeter	UO	UO:0000016	80	kilovolt	UO	UO:0000248	110	ampere	UO	UO:0000011	8.8	watt	UO	UO:0000114	1050	MCZ 7098 skull	doi:10.17602/M2/M3057	MorphoSource.org	doi:10.17602/M2/M3057	http://dx.doi.org/10.17602/M2/M3057	3D landmark data	MicroScribe G2X	Copes et al. 3D landmark data.xls	Dryad Digital Repository	doi:10.5061/dryad.dm57j	http://dx.doi.org/10.5061/dryad.dm57j	skull	adult
MCZ 7165 skull	Tomography scan	HMXST225 microCT scanner	X-Tek	0.040724	millimeter	UO	UO:0000016	0.040724	millimeter	UO	UO:0000016	0.040724	millimeter	UO	UO:0000016	80	kilovolt	UO	UO:0000248	125	ampere	UO	UO:0000011	10	watt	UO	UO:0000114	1000	MCZ 7165 skull	doi:10.17602/M2/M5204	MorphoSource.org	doi:10.17602/M2/M5204	http://dx.doi.org/10.17602/M2/M5204	3D landmark data	MicroScribe G2X	Copes et al. 3D landmark data.xls	Dryad Digital Repository	doi:10.5061/dryad.dm57j	http://dx.doi.org/10.5061/dryad.dm57j	skull	adult
MCZ 7317 skull	Tomography scan	HMXST225 microCT scanner	X-Tek	0.079988	millimeter	UO	UO:0000016	0.079988	millimeter	UO	UO:0000016	0.079988	millimeter	UO	UO:0000016	80	kilovolt	UO	UO:0000248	115	ampere	UO	UO:0000011	9.2	watt	UO	UO:0000114	1100	MCZ 7317 skull	doi:10.17602/M2/M5154	MorphoSource.org	doi:10.17602/M2/M5154	http://dx.doi.org/10.17602/M2/M5154	3D landmark data	MicroScribe G2X	Copes et al. 3D landmark data.xls	Dryad Digital Repository	doi:10.5061/dryad.dm57j	http://dx.doi.org/10.5061/dryad.dm57j	skull	adult
MCZ 7321 skull	Tomography scan	HMXST225 microCT scanner	X-Tek	0.079988	millimeter	UO	UO:0000016	0.079988	millimeter	UO	UO:0000016	0.079988	millimeter	UO	UO:0000016	80	kilovolt	UO	UO:0000248	115	ampere	UO	UO:0000011	9.2	watt	UO	UO:0000114	1100	MCZ 7321 skull	doi:10.17602/M2/M5146	MorphoSource.org	doi:10.17602/M2/M5146	http://dx.doi.org/10.17602/M2/M5146	3D landmark data	MicroScribe G2X	Copes et al. 3D landmark data.xls	Dryad Digital Repository	doi:10.5061/dryad.dm57j	http://dx.doi.org/10.5061/dryad.dm57j	skull	adult
MCZ 7322 skull	Tomography scan	HMXST225 microCT scanner	X-Tek	0.079988	millimeter	UO	UO:0000016	0.079988	millimeter	UO	UO:0000016	0.079988	millimeter	UO	UO:0000016	80	kilovolt	UO	UO:0000248	115	ampere	UO	UO:0000011	9.2	watt	UO	UO:0000114	1100	MCZ 7322 skull	doi:10.17602/M2/M5153	MorphoSource.org	doi:10.17602/M2/M5153	http://dx.doi.org/10.17602/M2/M5153	3D landmark data	MicroScribe G2X	Copes et al. 3D landmark data.xls	Dryad Digital Repository	doi:10.5061/dryad.dm57j	http://dx.doi.org/10.5061/dryad.dm57j	skull	adult
MCZ 7323 skull	Tomography scan	HMXST225 microCT scanner	X-Tek	0.079988	millimeter	UO	UO:0000016	0.079988	millimeter	UO	UO:0000016	0.079988	millimeter	UO	UO:0000016	80	kilovolt	UO	UO:0000248	115	ampere	UO	UO:0000011	9.2	watt	UO	UO:0000114	1100	MCZ 7323 skull	doi:10.17602/M2/M5152	MorphoSource.org	doi:10.17602/M2/M5152	http://dx.doi.org/10.17602/M2/M5152	3D landmark data	MicroScribe G2X	Copes et al. 3D landmark data.xls	Dryad Digital Repository	doi:10.5061/dryad.dm57j	http://dx.doi.org/10.5061/dryad.dm57j	skull	adult
MCZ 8039 skull	Tomography scan	HMXST225 microCT scanner	X-Tek	0.03124	millimeter	UO	UO:0000016	0.03124	millimeter	UO	UO:0000016	0.03124	millimeter	UO	UO:0000016	80	kilovolt	UO	UO:0000248	125	ampere	UO	UO:0000011	10	watt	UO	UO:0000114	1000	MCZ 8039 skull	doi:10.17602/M2/M2713	MorphoSource.org	doi:10.17602/M2/M2713	http://dx.doi.org/10.17602/M2/M2713	3D landmark data	MicroScribe G2X	Copes et al. 3D landmark data.xls	Dryad Digital Repository	doi:10.5061/dryad.dm57j	http://dx.doi.org/10.5061/dryad.dm57j	skull	adult
MCZ 8041 skull	Tomography scan	HMXST225 microCT scanner	X-Tek	0.049058	millimeter	UO	UO:0000016	0.049058	millimeter	UO	UO:0000016	0.049058	millimeter	UO	UO:0000016	80	kilovolt	UO	UO:0000248	125	ampere	UO	UO:0000011	10	watt	UO	UO:0000114	1000	MCZ 8041 skull	doi:10.17602/M2/M2723	MorphoSource.org	doi:10.17602/M2/M2723	http://dx.doi.org/10.17602/M2/M2723	3D landmark data	MicroScribe G2X	Copes et al. 3D landmark data.xls	Dryad Digital Repository	doi:10.5061/dryad.dm57j	http://dx.doi.org/10.5061/dryad.dm57j	skull	adult
MCZ 8042 skull	Tomography scan	HMXST225 microCT scanner	X-Tek	0.048998	millimeter	UO	UO:0000016	0.048998	millimeter	UO	UO:0000016	0.048998	millimeter	UO	UO:0000016	80	kilovolt	UO	UO:0000248	125	ampere	UO	UO:0000011	10	watt	UO	UO:0000114	1000	MCZ 8042 skull	doi:10.17602/M2/M4504	MorphoSource.org	doi:10.17602/M2/M4504	http://dx.doi.org/10.17602/M2/M4504	3D landmark data	MicroScribe G2X	Copes et al. 3D landmark data.xls	Dryad Digital Repository	doi:10.5061/dryad.dm57j	http://dx.doi.org/10.5061/dryad.dm57j	skull	adult
MCZ 8043 skull	Tomography scan	HMXST225 microCT scanner	X-Tek	0.044601	millimeter	UO	UO:0000016	0.044601	millimeter	UO	UO:0000016	0.044601	millimeter	UO	UO:0000016	80	kilovolt	UO	UO:0000248	125	ampere	UO	UO:0000011	10	watt	UO	UO:0000114	1000	MCZ 8043 skull	doi:10.17602/M2/M2836	MorphoSource.org	doi:10.17602/M2/M2836	http://dx.doi.org/10.17602/M2/M2836	3D landmark data	MicroScribe G2X	Copes et al. 3D landmark data.xls	Dryad Digital Repository	doi:10.5061/dryad.dm57j	http://dx.doi.org/10.5061/dryad.dm57j	skull	adult
MCZ 8044 skull	Tomography scan	HMXST225 microCT scanner	X-Tek	0.045991	millimeter	UO	UO:0000016	0.045991	millimeter	UO	UO:0000016	0.045991	millimeter	UO	UO:0000016	80	kilovolt	UO	UO:0000248	125	ampere	UO	UO:0000011	10	watt	UO	UO:0000114	1000	MCZ 8044 skull	doi:10.17602/M2/M2822	MorphoSource.org	doi:10.17602/M2/M2822	http://dx.doi.org/10.17602/M2/M2822	3D landmark data	MicroScribe G2X	Copes et al. 3D landmark data.xls	Dryad Digital Repository	doi:10.5061/dryad.dm57j	http://dx.doi.org/10.5061/dryad.dm57j	skull	adult
MCZ 8304 cranium	Tomography scan	HMXST225 microCT scanner	X-Tek	0.117823	millimeter	UO	UO:0000016	0.117823	millimeter	UO	UO:0000016	0.117823	millimeter	UO	UO:0000016	85	kilovolt	UO	UO:0000248	125	ampere	UO	UO:0000011	10	watt	UO	UO:0000114	1100	MCZ 8304 cranium	doi:10.17602/M2/M4887	MorphoSource.org	doi:10.17602/M2/M4887	http://dx.doi.org/10.17602/M2/M4887							cranium	adult
MCZ 8461 skull	Tomography scan	HMXST225 microCT scanner	X-Tek	0.061559	millimeter	UO	UO:0000016	0.061559	millimeter	UO	UO:0000016	0.061559	millimeter	UO	UO:0000016	80	kilovolt	UO	UO:0000248	125	ampere	UO	UO:0000011	10	watt	UO	UO:0000114	1050	MCZ 8461 skull	doi:10.17602/M2/M3027	MorphoSource.org	doi:10.17602/M2/M3027	http://dx.doi.org/10.17602/M2/M3027	3D landmark data	MicroScribe G2X	Copes et al. 3D landmark data.xls	Dryad Digital Repository	doi:10.5061/dryad.dm57j	http://dx.doi.org/10.5061/dryad.dm57j	skull	juvenile
MCZ 8466 skull	Tomography scan	HMXST225 microCT scanner	X-Tek	0.07994	millimeter	UO	UO:0000016	0.07994	millimeter	UO	UO:0000016	0.07994	millimeter	UO	UO:0000016	85	kilovolt	UO	UO:0000248	125	ampere	UO	UO:0000011	10	watt	UO	UO:0000114	1100	MCZ 8466 skull	doi:10.17602/M2/M4889	MorphoSource.org	doi:10.17602/M2/M4889	http://dx.doi.org/10.17602/M2/M4889	3D landmark data	MicroScribe G2X	Copes et al. 3D landmark data.xls	Dryad Digital Repository	doi:10.5061/dryad.dm57j	http://dx.doi.org/10.5061/dryad.dm57j	skull	juvenile
MCZ 8471 skull	Tomography scan	HMXST225 microCT scanner	X-Tek	0.079988	millimeter	UO	UO:0000016	0.079988	millimeter	UO	UO:0000016	0.079988	millimeter	UO	UO:0000016	85	kilovolt	UO	UO:0000248	125	ampere	UO	UO:0000011	10.6	watt	UO	UO:0000114	1100	MCZ 8471 skull	doi:10.17602/M2/M2864	MorphoSource.org	doi:10.17602/M2/M2864	http://dx.doi.org/10.17602/M2/M2864	3D landmark data	MicroScribe G2X	Copes et al. 3D landmark data.xls	Dryad Digital Repository	doi:10.5061/dryad.dm57j	http://dx.doi.org/10.5061/dryad.dm57j	skull	juvenile
MCZ 8472 skull	Tomography scan	HMXST225 microCT scanner	X-Tek	0.040724	millimeter	UO	UO:0000016	0.040724	millimeter	UO	UO:0000016	0.040724	millimeter	UO	UO:0000016	80	kilovolt	UO	UO:0000248	125	ampere	UO	UO:0000011	10	watt	UO	UO:0000114	1000	MCZ 8472 skull	doi:10.17602/M2/M2869	MorphoSource.org	doi:10.17602/M2/M2869	http://dx.doi.org/10.17602/M2/M2869	3D landmark data	MicroScribe G2X	Copes et al. 3D landmark data.xls	Dryad Digital Repository	doi:10.5061/dryad.dm57j	http://dx.doi.org/10.5061/dryad.dm57j	skull	adult
MCZ 8473 skull	Tomography scan	HMXST225 microCT scanner	X-Tek	0.044601	millimeter	UO	UO:0000016	0.044601	millimeter	UO	UO:0000016	0.044601	millimeter	UO	UO:0000016	80	kilovolt	UO	UO:0000248	125	ampere	UO	UO:0000011	10	watt	UO	UO:0000114	1000	MCZ 8473 skull	doi:10.17602/M2/M2838	MorphoSource.org	doi:10.17602/M2/M2838	http://dx.doi.org/10.17602/M2/M2838	3D landmark data	MicroScribe G2X	Copes et al. 3D landmark data.xls	Dryad Digital Repository	doi:10.5061/dryad.dm57j	http://dx.doi.org/10.5061/dryad.dm57j	skull	adult
MCZ 9493 skull	Tomography scan	HMXST225 microCT scanner	X-Tek	0.109857	millimeter	UO	UO:0000016	0.109857	millimeter	UO	UO:0000016	0.109857	millimeter	UO	UO:0000016	80	kilovolt	UO	UO:0000248	120	ampere	UO	UO:0000011	9.6	watt	UO	UO:0000114	1500	MCZ 9493 skull	doi:10.17602/M2/M4392	MorphoSource.org	doi:10.17602/M2/M4392	http://dx.doi.org/10.17602/M2/M4392	3D landmark data	MicroScribe G2X	Copes et al. 3D landmark data.xls	Dryad Digital Repository	doi:10.5061/dryad.dm57j	http://dx.doi.org/10.5061/dryad.dm57j	skull	adult
MCZ B 8042 skull	Tomography scan	HMXST225 microCT scanner	X-Tek	0.040724	millimeter	UO	UO:0000016	0.040724	millimeter	UO	UO:0000016	0.040724	millimeter	UO	UO:0000016	80	kilovolt	UO	UO:0000248	125	ampere	UO	UO:0000011	10	watt	UO	UO:0000114	1000	MCZ B 8042 skull	doi:10.17602/M2/M2878	MorphoSource.org	doi:10.17602/M2/M2878	http://dx.doi.org/10.17602/M2/M2878	3D landmark data	MicroScribe G2X	Copes et al. 3D landmark data.xls	Dryad Digital Repository	doi:10.5061/dryad.dm57j	http://dx.doi.org/10.5061/dryad.dm57j	skull	adult
MCZ B 8043 skull	Tomography scan	HMXST225 microCT scanner	X-Tek	0.040724	millimeter	UO	UO:0000016	0.040724	millimeter	UO	UO:0000016	0.040724	millimeter	UO	UO:0000016	80	kilovolt	UO	UO:0000248	125	ampere	UO	UO:0000011	10	watt	UO	UO:0000114	1000	MCZ B 8043 skull	doi:10.17602/M2/M2879	MorphoSource.org	doi:10.17602/M2/M2879	http://dx.doi.org/10.17602/M2/M2879	3D landmark data	MicroScribe G2X	Copes et al. 3D landmark data.xls	Dryad Digital Repository	doi:10.5061/dryad.dm57j	http://dx.doi.org/10.5061/dryad.dm57j	skull	adult
MCZ 14750 mandible	Tomography scan	HMXST225 microCT scanner	X-Tek	0.088816	millimeter	UO	UO:0000016	0.088816	millimeter	UO	UO:0000016	0.088816	millimeter	UO	UO:0000016	85	kilovolt	UO	UO:0000248	90	ampere	UO	UO:0000011	7.7	watt	UO	UO:0000114	1000	MCZ 14750 mandible	doi:10.17602/M2/M2940	MorphoSource.org	doi:10.17602/M2/M2940	http://dx.doi.org/10.17602/M2/M2940							mandible	adult
MCZ 17684 mandible	Tomography scan	HMXST225 microCT scanner	X-Tek	0.08136	millimeter	UO	UO:0000016	0.08136	millimeter	UO	UO:0000016	0.08136	millimeter	UO	UO:0000016	85	kilovolt	UO	UO:0000248	90	ampere	UO	UO:0000011	7.7	watt	UO	UO:0000114	1000	MCZ 17684 mandible	doi:10.17602/M2/M2944	MorphoSource.org	doi:10.17602/M2/M2944	http://dx.doi.org/10.17602/M2/M2944							mandible	adult
MCZ 20089 mandible	Tomography scan	HMXST225 microCT scanner	X-Tek	0.083214	millimeter	UO	UO:0000016	0.083214	millimeter	UO	UO:0000016	0.083214	millimeter	UO	UO:0000016	85	kilovolt	UO	UO:0000248	90	ampere	UO	UO:0000011	7.7	watt	UO	UO:0000114	1000	MCZ 20089 mandible	doi:10.17602/M2/M2946	MorphoSource.org	doi:10.17602/M2/M2946	http://dx.doi.org/10.17602/M2/M2946							mandible	juvenile
MCZ 26850 mandible	Tomography scan	HMXST225 microCT scanner	X-Tek	0.093574	millimeter	UO	UO:0000016	0.093574	millimeter	UO	UO:0000016	0.093574	millimeter	UO	UO:0000016	85	kilovolt	UO	UO:0000248	90	ampere	UO	UO:0000011	7.7	watt	UO	UO:0000114	1000	MCZ 26850 mandible	doi:10.17602/M2/M2948	MorphoSource.org	doi:10.17602/M2/M2948	http://dx.doi.org/10.17602/M2/M2948							mandible	adult
MCZ 37625 mandible	Tomography scan	HMXST225 microCT scanner	X-Tek	0.079977	millimeter	UO	UO:0000016	0.079977	millimeter	UO	UO:0000016	0.079977	millimeter	UO	UO:0000016	85	kilovolt	UO	UO:0000248	90	ampere	UO	UO:0000011	7.7	watt	UO	UO:0000114	1000	MCZ 37625 mandible	doi:10.17602/M2/M2951	MorphoSource.org	doi:10.17602/M2/M2951	http://dx.doi.org/10.17602/M2/M2951							mandible	adult
MCZ 38326 mandible	Tomography scan	HMXST225 microCT scanner	X-Tek	0.08136	millimeter	UO	UO:0000016	0.08136	millimeter	UO	UO:0000016	0.08136	millimeter	UO	UO:0000016	85	kilovolt	UO	UO:0000248	90	ampere	UO	UO:0000011	7.7	watt	UO	UO:0000114	1000	MCZ 38326 mandible	doi:10.17602/M2/M2954	MorphoSource.org	doi:10.17602/M2/M2954	http://dx.doi.org/10.17602/M2/M2954							mandible	adult
MCZ 46325 mandible	Tomography scan	HMXST225 microCT scanner	X-Tek	0.08136	millimeter	UO	UO:0000016	0.08136	millimeter	UO	UO:0000016	0.08136	millimeter	UO	UO:0000016	85	kilovolt	UO	UO:0000248	90	ampere	UO	UO:0000011	77	watt	UO	UO:0000114	1000	MCZ 46325 mandible	doi:10.17602/M2/M2956	MorphoSource.org	doi:10.17602/M2/M2956	http://dx.doi.org/10.17602/M2/M2956							mandible	adult
MCZ 49006 mandible	Tomography scan	HMXST225 microCT scanner	X-Tek	0.07734	millimeter	UO	UO:0000016	0.07734	millimeter	UO	UO:0000016	0.07734	millimeter	UO	UO:0000016	85	kilovolt	UO	UO:0000248	90	ampere	UO	UO:0000011	7.7	watt	UO	UO:0000114	1000	MCZ 49006 mandible	doi:10.17602/M2/M2958	MorphoSource.org	doi:10.17602/M2/M2958	http://dx.doi.org/10.17602/M2/M2958							mandible	juvenile
MCZ 41411 skull	Tomography scan	HMXST225 microCT scanner	X-Tek	0.066689	millimeter	UO	UO:0000016	0.066689	millimeter	UO	UO:0000016	0.066689	millimeter	UO	UO:0000016	90	kilovolt	UO	UO:0000248	120	ampere	UO	UO:0000011	10.8	watt	UO	UO:0000114	1050	MCZ 41411 skull	doi:10.17602/M2/M2959	MorphoSource.org	doi:10.17602/M2/M2959	http://dx.doi.org/10.17602/M2/M2959	3D landmark data	MicroScribe G2X	Copes et al. 3D landmark data.xls	Dryad Digital Repository	doi:10.5061/dryad.dm57j	http://dx.doi.org/10.5061/dryad.dm57j	skull	adult
MCZ 41412 skull	Tomography scan	HMXST225 microCT scanner	X-Tek	0.066689	millimeter	UO	UO:0000016	0.066689	millimeter	UO	UO:0000016	0.066689	millimeter	UO	UO:0000016	90	kilovolt	UO	UO:0000248	120	ampere	UO	UO:0000011	10.8	watt	UO	UO:0000114	1050	MCZ 41412 skull	doi:10.17602/M2/M2961	MorphoSource.org	doi:10.17602/M2/M2961	http://dx.doi.org/10.17602/M2/M2961	3D landmark data	MicroScribe G2X	Copes et al. 3D landmark data.xls	Dryad Digital Repository	doi:10.5061/dryad.dm57j	http://dx.doi.org/10.5061/dryad.dm57j	skull	adult
MCZ 41414 skull	Tomography scan	HMXST225 microCT scanner	X-Tek	0.066689	millimeter	UO	UO:0000016	0.066689	millimeter	UO	UO:0000016	0.066689	millimeter	UO	UO:0000016	90	kilovolt	UO	UO:0000248	120	ampere	UO	UO:0000011	10.8	watt	UO	UO:0000114	1050	MCZ 41414 skull	doi:10.17602/M2/M2963	MorphoSource.org	doi:10.17602/M2/M2963	http://dx.doi.org/10.17602/M2/M2963	3D landmark data	MicroScribe G2X	Copes et al. 3D landmark data.xls	Dryad Digital Repository	doi:10.5061/dryad.dm57j	http://dx.doi.org/10.5061/dryad.dm57j	skull	adult
MCZ 41416 skull	Tomography scan	HMXST225 microCT scanner	X-Tek	0.066619	millimeter	UO	UO:0000016	0.066619	millimeter	UO	UO:0000016	0.066619	millimeter	UO	UO:0000016	90	kilovolt	UO	UO:0000248	120	ampere	UO	UO:0000011	10.8	watt	UO	UO:0000114	1050	MCZ 41416 skull	doi:10.17602/M2/M2965	MorphoSource.org	doi:10.17602/M2/M2965	http://dx.doi.org/10.17602/M2/M2965	3D landmark data	MicroScribe G2X	Copes et al. 3D landmark data.xls	Dryad Digital Repository	doi:10.5061/dryad.dm57j	http://dx.doi.org/10.5061/dryad.dm57j	skull	adult
MCZ 41418 skull	Tomography scan	HMXST225 microCT scanner	X-Tek	0.066689	millimeter	UO	UO:0000016	0.066689	millimeter	UO	UO:0000016	0.066689	millimeter	UO	UO:0000016	90	kilovolt	UO	UO:0000248	120	ampere	UO	UO:0000011	10.8	watt	UO	UO:0000114	1050	MCZ 41418 skull	doi:10.17602/M2/M2967	MorphoSource.org	doi:10.17602/M2/M2967	http://dx.doi.org/10.17602/M2/M2967	3D landmark data	MicroScribe G2X	Copes et al. 3D landmark data.xls	Dryad Digital Repository	doi:10.5061/dryad.dm57j	http://dx.doi.org/10.5061/dryad.dm57j	skull	adult
MCZ 41421 skull	Tomography scan	HMXST225 microCT scanner	X-Tek	0.066689	millimeter	UO	UO:0000016	0.066689	millimeter	UO	UO:0000016	0.066689	millimeter	UO	UO:0000016	90	kilovolt	UO	UO:0000248	120	ampere	UO	UO:0000011	10.8	watt	UO	UO:0000114	1050	MCZ 41421 skull	doi:10.17602/M2/M2969	MorphoSource.org	doi:10.17602/M2/M2969	http://dx.doi.org/10.17602/M2/M2969	3D landmark data	MicroScribe G2X	Copes et al. 3D landmark data.xls	Dryad Digital Repository	doi:10.5061/dryad.dm57j	http://dx.doi.org/10.5061/dryad.dm57j	skull	adult
MCZ 41424 skull	Tomography scan	HMXST225 microCT scanner	X-Tek	0.066689	millimeter	UO	UO:0000016	0.066689	millimeter	UO	UO:0000016	0.066689	millimeter	UO	UO:0000016	90	kilovolt	UO	UO:0000248	120	ampere	UO	UO:0000011	10.8	watt	UO	UO:0000114	1050	MCZ 41424 skull	doi:10.17602/M2/M3007	MorphoSource.org	doi:10.17602/M2/M3007	http://dx.doi.org/10.17602/M2/M3007	3D landmark data	MicroScribe G2X	Copes et al. 3D landmark data.xls	Dryad Digital Repository	doi:10.5061/dryad.dm57j	http://dx.doi.org/10.5061/dryad.dm57j	skull	adult
MCZ 41440 skull	Tomography scan	HMXST225 microCT scanner	X-Tek	0.074155	millimeter	UO	UO:0000016	0.074155	millimeter	UO	UO:0000016	0.074155	millimeter	UO	UO:0000016	85	kilovolt	UO	UO:0000248	125	ampere	UO	UO:0000011	10	watt	UO	UO:0000114	1050	MCZ 41440 skull	doi:10.17602/M2/M4400	MorphoSource.org	doi:10.17602/M2/M4400	http://dx.doi.org/10.17602/M2/M4400	3D landmark data	MicroScribe G2X	Copes et al. 3D landmark data.xls	Dryad Digital Repository	doi:10.5061/dryad.dm57j	http://dx.doi.org/10.5061/dryad.dm57j	skull	adult
MCZ 41454 skull	Tomography scan	HMXST225 microCT scanner	X-Tek	0.074155	millimeter	UO	UO:0000016	0.074155	millimeter	UO	UO:0000016	0.074155	millimeter	UO	UO:0000016	85	kilovolt	UO	UO:0000248	125	ampere	UO	UO:0000011	10	watt	UO	UO:0000114	1050	MCZ 41454 skull	doi:10.17602/M2/M3012	MorphoSource.org	doi:10.17602/M2/M3012	http://dx.doi.org/10.17602/M2/M3012	3D landmark data	MicroScribe G2X	Copes et al. 3D landmark data.xls	Dryad Digital Repository	doi:10.5061/dryad.dm57j	http://dx.doi.org/10.5061/dryad.dm57j	skull	adult
MCZ 41455 skull	Tomography scan	HMXST225 microCT scanner	X-Tek	0.074155	millimeter	UO	UO:0000016	0.074155	millimeter	UO	UO:0000016	0.074155	millimeter	UO	UO:0000016	85	kilovolt	UO	UO:0000248	125	ampere	UO	UO:0000011	10	watt	UO	UO:0000114	1050	MCZ 41455 skull	doi:10.17602/M2/M3014	MorphoSource.org	doi:10.17602/M2/M3014	http://dx.doi.org/10.17602/M2/M3014	3D landmark data	MicroScribe G2X	Copes et al. 3D landmark data.xls	Dryad Digital Repository	doi:10.5061/dryad.dm57j	http://dx.doi.org/10.5061/dryad.dm57j	skull	adult
MCZ 41458 skull	Tomography scan	HMXST225 microCT scanner	X-Tek	0.074155	millimeter	UO	UO:0000016	0.074155	millimeter	UO	UO:0000016	0.074155	millimeter	UO	UO:0000016	85	kilovolt	UO	UO:0000248	125	ampere	UO	UO:0000011	10	watt	UO	UO:0000114	1050	MCZ 41458 skull	doi:10.17602/M2/M3017	MorphoSource.org	doi:10.17602/M2/M3017	http://dx.doi.org/10.17602/M2/M3017	3D landmark data	MicroScribe G2X	Copes et al. 3D landmark data.xls	Dryad Digital Repository	doi:10.5061/dryad.dm57j	http://dx.doi.org/10.5061/dryad.dm57j	skull	adult
MCZ 41460 skull	Tomography scan	HMXST225 microCT scanner	X-Tek	0.074155	millimeter	UO	UO:0000016	0.074155	millimeter	UO	UO:0000016	0.074155	millimeter	UO	UO:0000016	85	kilovolt	UO	UO:0000248	125	ampere	UO	UO:0000011	10	watt	UO	UO:0000114	1050	MCZ 41460 skull	doi:10.17602/M2/M3019	MorphoSource.org	doi:10.17602/M2/M3019	http://dx.doi.org/10.17602/M2/M3019	3D landmark data	MicroScribe G2X	Copes et al. 3D landmark data.xls	Dryad Digital Repository	doi:10.5061/dryad.dm57j	http://dx.doi.org/10.5061/dryad.dm57j	skull	adult
MCZ 41463 skull	Tomography scan	HMXST225 microCT scanner	X-Tek	0.074155	millimeter	UO	UO:0000016	0.074155	millimeter	UO	UO:0000016	0.074155	millimeter	UO	UO:0000016	85	kilovolt	UO	UO:0000248	125	ampere	UO	UO:0000011	10	watt	UO	UO:0000114	1050	MCZ 41463 skull	doi:10.17602/M2/M3021	MorphoSource.org	doi:10.17602/M2/M3021	http://dx.doi.org/10.17602/M2/M3021	3D landmark data	MicroScribe G2X	Copes et al. 3D landmark data.xls	Dryad Digital Repository	doi:10.5061/dryad.dm57j	http://dx.doi.org/10.5061/dryad.dm57j	skull	adult
MCZ 41469 skull	Tomography scan	HMXST225 microCT scanner	X-Tek	0.074155	millimeter	UO	UO:0000016	0.074155	millimeter	UO	UO:0000016	0.074155	millimeter	UO	UO:0000016	85	kilovolt	UO	UO:0000248	125	ampere	UO	UO:0000011	10	watt	UO	UO:0000114	1050	MCZ 41469 skull	doi:10.17602/M2/M3023	MorphoSource.org	doi:10.17602/M2/M3023	http://dx.doi.org/10.17602/M2/M3023	3D landmark data	MicroScribe G2X	Copes et al. 3D landmark data.xls	Dryad Digital Repository	doi:10.5061/dryad.dm57j	http://dx.doi.org/10.5061/dryad.dm57j	skull	adult
MCZ 41493 skull	Tomography scan	HMXST225 microCT scanner	X-Tek	0.074155	millimeter	UO	UO:0000016	0.074155	millimeter	UO	UO:0000016	0.074155	millimeter	UO	UO:0000016	85	kilovolt	UO	UO:0000248	125	ampere	UO	UO:0000011	10	watt	UO	UO:0000114	1050	MCZ 41493 skull	doi:10.17602/M2/M3025	MorphoSource.org	doi:10.17602/M2/M3025	http://dx.doi.org/10.17602/M2/M3025	3D landmark data	MicroScribe G2X	Copes et al. 3D landmark data.xls	Dryad Digital Repository	doi:10.5061/dryad.dm57j	http://dx.doi.org/10.5061/dryad.dm57j	skull	adult
MCZ 19986 mandible	Tomography scan	HMXST225 microCT scanner	X-Tek	0.090718	millimeter	UO	UO:0000016	0.090718	millimeter	UO	UO:0000016	0.090718	millimeter	UO	UO:0000016	85	kilovolt	UO	UO:0000248	125	ampere	UO	UO:0000011	10	watt	UO	UO:0000114	1100	MCZ 19986 mandible	doi:10.17602/M2/M3060	MorphoSource.org	doi:10.17602/M2/M3060	http://dx.doi.org/10.17602/M2/M3060							mandible	adult
MCZ 20085 mandible	Tomography scan	HMXST225 microCT scanner	X-Tek	0.07842	millimeter	UO	UO:0000016	0.07842	millimeter	UO	UO:0000016	0.07842	millimeter	UO	UO:0000016	85	kilovolt	UO	UO:0000248	125	ampere	UO	UO:0000011	10	watt	UO	UO:0000114	1100	MCZ 20085 mandible	doi:10.17602/M2/M3063	MorphoSource.org	doi:10.17602/M2/M3063	http://dx.doi.org/10.17602/M2/M3063							mandible	adult
MCZ 23168 mandible	Tomography scan	HMXST225 microCT scanner	X-Tek	0.090717	millimeter	UO	UO:0000016	0.090717	millimeter	UO	UO:0000016	0.090717	millimeter	UO	UO:0000016	85	kilovolt	UO	UO:0000248	125	ampere	UO	UO:0000011	10	watt	UO	UO:0000114	1100	MCZ 23168 mandible	doi:10.17602/M2/M3074	MorphoSource.org	doi:10.17602/M2/M3074	http://dx.doi.org/10.17602/M2/M3074							mandible	adult
MCZ 23169 mandible	Tomography scan	HMXST225 microCT scanner	X-Tek	0.077196	millimeter	UO	UO:0000016	0.077196	millimeter	UO	UO:0000016	0.077196	millimeter	UO	UO:0000016	85	kilovolt	UO	UO:0000248	125	ampere	UO	UO:0000011	10	watt	UO	UO:0000114	1100	MCZ 23169 mandible	doi:10.17602/M2/M3100	MorphoSource.org	doi:10.17602/M2/M3100	http://dx.doi.org/10.17602/M2/M3100							mandible	adult
MCZ 34089 mandible	Tomography scan	HMXST225 microCT scanner	X-Tek	0.090718	millimeter	UO	UO:0000016	0.090718	millimeter	UO	UO:0000016	0.090718	millimeter	UO	UO:0000016	85	kilovolt	UO	UO:0000248	125	ampere	UO	UO:0000011	10	watt	UO	UO:0000114	1000	MCZ 34089 mandible	doi:10.17602/M2/M5097	MorphoSource.org	doi:10.17602/M2/M5097	http://dx.doi.org/10.17602/M2/M5097							mandible	adult
MCZ 17702 mandible	Tomography scan	HMXST225 microCT scanner	X-Tek	0.07725	millimeter	UO	UO:0000016	0.07725	millimeter	UO	UO:0000016	0.07725	millimeter	UO	UO:0000016	80	kilovolt	UO	UO:0000248	120	ampere	UO	UO:0000011	9.6	watt	UO	UO:0000114	1000	MCZ 17702 mandible	doi:10.17602/M2/M4396	MorphoSource.org	doi:10.17602/M2/M4396	http://dx.doi.org/10.17602/M2/M4396							mandible	adult
MCZ 6244 mandible	Tomography scan	HMXST225 microCT scanner	X-Tek	0.081907	millimeter	UO	UO:0000016	0.081907	millimeter	UO	UO:0000016	0.081907	millimeter	UO	UO:0000016	80	kilovolt	UO	UO:0000248	120	ampere	UO	UO:0000011	9.6	watt	UO	UO:0000114	1000	MCZ 6244 mandible	doi:10.17602/M2/M4394	MorphoSource.org	doi:10.17602/M2/M4394	http://dx.doi.org/10.17602/M2/M4394							mandible	adult
MCZ 17342 mandible	Tomography scan	HMXST225 microCT scanner	X-Tek	0.082975	millimeter	UO	UO:0000016	0.082975	millimeter	UO	UO:0000016	0.082975	millimeter	UO	UO:0000016	85	kilovolt	UO	UO:0000248	125	ampere	UO	UO:0000011	10	watt	UO	UO:0000114	1100	MCZ 17342 mandible	doi:10.17602/M2/M4886	MorphoSource.org	doi:10.17602/M2/M4886	http://dx.doi.org/10.17602/M2/M4886							mandible	adult
MCZ 17343 mandible	Tomography scan	HMXST225 microCT scanner	X-Tek	0.090033	millimeter	UO	UO:0000016	0.090033	millimeter	UO	UO:0000016	0.090033	millimeter	UO	UO:0000016	90	kilovolt	UO	UO:0000248	125	ampere	UO	UO:0000011	11.3	watt	UO	UO:0000114	1100	MCZ 17343 mandible	doi:10.17602/M2/M4884	MorphoSource.org	doi:10.17602/M2/M4884	http://dx.doi.org/10.17602/M2/M4884							mandible	adult
MCZ 21160 mandible	Tomography scan	HMXST225 microCT scanner	X-Tek	0.082975	millimeter	UO	UO:0000016	0.082975	millimeter	UO	UO:0000016	0.082975	millimeter	UO	UO:0000016	85	kilovolt	UO	UO:0000248	125	ampere	UO	UO:0000011	10	watt	UO	UO:0000114	1100	MCZ 21160 mandible	doi:10.17602/M2/M4882	MorphoSource.org	doi:10.17602/M2/M4882	http://dx.doi.org/10.17602/M2/M4882							mandible	adult
MCZ 21161 mandible	Tomography scan	HMXST225 microCT scanner	X-Tek	0.082975	millimeter	UO	UO:0000016	0.082975	millimeter	UO	UO:0000016	0.082975	millimeter	UO	UO:0000016	90	kilovolt	UO	UO:0000248	125	ampere	UO	UO:0000011	11.3	watt	UO	UO:0000114	1100	MCZ 21161 mandible	doi:10.17602/M2/M4880	MorphoSource.org	doi:10.17602/M2/M4880	http://dx.doi.org/10.17602/M2/M4880							mandible	adult
MCZ 8304 mandible	Tomography scan	HMXST225 microCT scanner	X-Tek	0.085431	millimeter	UO	UO:0000016	0.085431	millimeter	UO	UO:0000016	0.085431	millimeter	UO	UO:0000016	85	kilovolt	UO	UO:0000248	125	ampere	UO	UO:0000011	10	watt	UO	UO:0000114	1100	MCZ 8304 mandible	doi:10.17602/M2/M4888	MorphoSource.org	doi:10.17602/M2/M4888	http://dx.doi.org/10.17602/M2/M4888							mandible	adult
MCZ 29786 mandible	Tomography scan	HMXST225 microCT scanner	X-Tek	0.082975	millimeter	UO	UO:0000016	0.082975	millimeter	UO	UO:0000016	0.082975	millimeter	UO	UO:0000016	90	kilovolt	UO	UO:0000248	125	ampere	UO	UO:0000011	11.3	watt	UO	UO:0000114	1100	MCZ 29786 mandible	doi:10.17602/M2/M4878	MorphoSource.org	doi:10.17602/M2/M4878	http://dx.doi.org/10.17602/M2/M4878							mandible	adult
MCZ 31949 mandible	Tomography scan	HMXST225 microCT scanner	X-Tek	0.08453	millimeter	UO	UO:0000016	0.08453	millimeter	UO	UO:0000016	0.08453	millimeter	UO	UO:0000016	90	kilovolt	UO	UO:0000248	125	ampere	UO	UO:0000011	11.3	watt	UO	UO:0000114	1100	MCZ 31949 mandible	doi:10.17602/M2/M4729	MorphoSource.org	doi:10.17602/M2/M4729	http://dx.doi.org/10.17602/M2/M4729							mandible	adult
MCZ 35719 mandible	Tomography scan	HMXST225 microCT scanner	X-Tek	0.083294	millimeter	UO	UO:0000016	0.083294	millimeter	UO	UO:0000016	0.083294	millimeter	UO	UO:0000016	85	kilovolt	UO	UO:0000248	90	ampere	UO	UO:0000011	7.7	watt	UO	UO:0000114	1000	MCZ 35719 mandible	doi:10.17602/M2/M4616	MorphoSource.org	doi:10.17602/M2/M4616	http://dx.doi.org/10.17602/M2/M4616							mandible	adult
MCZ 37518 mandible	Tomography scan	HMXST225 microCT scanner	X-Tek	0.083294	millimeter	UO	UO:0000016	0.083294	millimeter	UO	UO:0000016	0.083294	millimeter	UO	UO:0000016	85	kilovolt	UO	UO:0000248	90	ampere	UO	UO:0000011	7.7	watt	UO	UO:0000114	1000	MCZ 37518 mandible	doi:10.17602/M2/M4614	MorphoSource.org	doi:10.17602/M2/M4614	http://dx.doi.org/10.17602/M2/M4614							mandible	adult
MCZ 35705 skull	Tomography scan	HMXST225 microCT scanner	X-Tek	0.079977	millimeter	UO	UO:0000016	0.079977	millimeter	UO	UO:0000016	0.079977	millimeter	UO	UO:0000016	80	kilovolt	UO	UO:0000248	125	ampere	UO	UO:0000011	10	watt	UO	UO:0000114	1100	MCZ 35705 skull	doi:10.17602/M2/M4550	MorphoSource.org	doi:10.17602/M2/M4550	http://dx.doi.org/10.17602/M2/M4550	3D landmark data	MicroScribe G2X	Copes et al. 3D landmark data.xls	Dryad Digital Repository	doi:10.5061/dryad.dm57j	http://dx.doi.org/10.5061/dryad.dm57j	skull	adult
MCZ 37666 skull	Tomography scan	HMXST225 microCT scanner	X-Tek	0.079977	millimeter	UO	UO:0000016	0.079977	millimeter	UO	UO:0000016	0.079977	millimeter	UO	UO:0000016	80	kilovolt	UO	UO:0000248	125	ampere	UO	UO:0000011	9.6	watt	UO	UO:0000114	1100	MCZ 37666 skull	doi:10.17602/M2/M4548	MorphoSource.org	doi:10.17602/M2/M4548	http://dx.doi.org/10.17602/M2/M4548	3D landmark data	MicroScribe G2X	Copes et al. 3D landmark data.xls	Dryad Digital Repository	doi:10.5061/dryad.dm57j	http://dx.doi.org/10.5061/dryad.dm57j	skull	adult
MCZ 23986 mandible	Tomography scan	HMXST225 microCT scanner	X-Tek	0.07805	millimeter	UO	UO:0000016	0.07805	millimeter	UO	UO:0000016	0.07805	millimeter	UO	UO:0000016	85	kilovolt	UO	UO:0000248	125	ampere	UO	UO:0000011	10	watt	UO	UO:0000114	1100	MCZ 23986 mandible	doi:10.17602/M2/M4440	MorphoSource.org	doi:10.17602/M2/M4440	http://dx.doi.org/10.17602/M2/M4440							mandible	adult
MCZ 35584 skull	Tomography scan	HMXST225 microCT scanner	X-Tek	0.050998	millimeter	UO	UO:0000016	0.050998	millimeter	UO	UO:0000016	0.050998	millimeter	UO	UO:0000016	90	kilovolt	UO	UO:0000248	120	ampere	UO	UO:0000011	10.8	watt	UO	UO:0000114	1000	MCZ 35584 skull	doi:10.17602/M2/M4436	MorphoSource.org	doi:10.17602/M2/M4436	http://dx.doi.org/10.17602/M2/M4436	3D landmark data	MicroScribe G2X	Copes et al. 3D landmark data.xls	Dryad Digital Repository	doi:10.5061/dryad.dm57j	http://dx.doi.org/10.5061/dryad.dm57j	skull	adult
MCZ 35597 skull	Tomography scan	HMXST225 microCT scanner	X-Tek	0.050091	millimeter	UO	UO:0000016	0.050091	millimeter	UO	UO:0000016	0.050091	millimeter	UO	UO:0000016	90	kilovolt	UO	UO:0000248	120	ampere	UO	UO:0000011	10.8	watt	UO	UO:0000114	1000	MCZ 35597 skull	doi:10.17602/M2/M4433	MorphoSource.org	doi:10.17602/M2/M4433	http://dx.doi.org/10.17602/M2/M4433	3D landmark data	MicroScribe G2X	Copes et al. 3D landmark data.xls	Dryad Digital Repository	doi:10.5061/dryad.dm57j	http://dx.doi.org/10.5061/dryad.dm57j	skull	adult
MCZ 35603 skull	Tomography scan	HMXST225 microCT scanner	X-Tek	0.050093	millimeter	UO	UO:0000016	0.050093	millimeter	UO	UO:0000016	0.050093	millimeter	UO	UO:0000016	90	kilovolt	UO	UO:0000248	120	ampere	UO	UO:0000011	10.8	watt	UO	UO:0000114	1000	MCZ 35603 skull	doi:10.17602/M2/M4431	MorphoSource.org	doi:10.17602/M2/M4431	http://dx.doi.org/10.17602/M2/M4431	3D landmark data	MicroScribe G2X	Copes et al. 3D landmark data.xls	Dryad Digital Repository	doi:10.5061/dryad.dm57j	http://dx.doi.org/10.5061/dryad.dm57j	skull	adult
MCZ 35604 skull	Tomography scan	HMXST225 microCT scanner	X-Tek	0.050092	millimeter	UO	UO:0000016	0.050092	millimeter	UO	UO:0000016	0.050092	millimeter	UO	UO:0000016	90	kilovolt	UO	UO:0000248	120	ampere	UO	UO:0000011	10.8	watt	UO	UO:0000114	1000	MCZ 35604 skull	doi:10.17602/M2/M4429	MorphoSource.org	doi:10.17602/M2/M4429	http://dx.doi.org/10.17602/M2/M4429	3D landmark data	MicroScribe G2X	Copes et al. 3D landmark data.xls	Dryad Digital Repository	doi:10.5061/dryad.dm57j	http://dx.doi.org/10.5061/dryad.dm57j	skull	adult
MCZ 35605 skull	Tomography scan	HMXST225 microCT scanner	X-Tek	0.050092	millimeter	UO	UO:0000016	0.050092	millimeter	UO	UO:0000016	0.050092	millimeter	UO	UO:0000016	90	kilovolt	UO	UO:0000248	120	ampere	UO	UO:0000011	10.8	watt	UO	UO:0000114	1000	MCZ 35605 skull	doi:10.17602/M2/M4427	MorphoSource.org	doi:10.17602/M2/M4427	http://dx.doi.org/10.17602/M2/M4427	3D landmark data	MicroScribe G2X	Copes et al. 3D landmark data.xls	Dryad Digital Repository	doi:10.5061/dryad.dm57j	http://dx.doi.org/10.5061/dryad.dm57j	skull	adult
MCZ 35610 skull	Tomography scan	HMXST225 microCT scanner	X-Tek	0.050092	millimeter	UO	UO:0000016	0.050092	millimeter	UO	UO:0000016	0.050092	millimeter	UO	UO:0000016	90	kilovolt	UO	UO:0000248	120	ampere	UO	UO:0000011	10.8	watt	UO	UO:0000114	1000	MCZ 35610 skull	doi:10.17602/M2/M4424	MorphoSource.org	doi:10.17602/M2/M4424	http://dx.doi.org/10.17602/M2/M4424	3D landmark data	MicroScribe G2X	Copes et al. 3D landmark data.xls	Dryad Digital Repository	doi:10.5061/dryad.dm57j	http://dx.doi.org/10.5061/dryad.dm57j	skull	adult
MCZ 35618 skull	Tomography scan	HMXST225 microCT scanner	X-Tek	0.058938	millimeter	UO	UO:0000016	0.058938	millimeter	UO	UO:0000016	0.058938	millimeter	UO	UO:0000016	80	kilovolt	UO	UO:0000248	110	ampere	UO	UO:0000011	8.8	watt	UO	UO:0000114	1000	MCZ 35618 skull	doi:10.17602/M2/M4422	MorphoSource.org	doi:10.17602/M2/M4422	http://dx.doi.org/10.17602/M2/M4422	3D landmark data	MicroScribe G2X	Copes et al. 3D landmark data.xls	Dryad Digital Repository	doi:10.5061/dryad.dm57j	http://dx.doi.org/10.5061/dryad.dm57j	skull	adult
MCZ 35636 skull	Tomography scan	HMXST225 microCT scanner	X-Tek	0.06458	millimeter	UO	UO:0000016	0.06458	millimeter	UO	UO:0000016	0.06458	millimeter	UO	UO:0000016	80	kilovolt	UO	UO:0000248	110	ampere	UO	UO:0000011	8.8	watt	UO	UO:0000114	1000	MCZ 35636 skull	doi:10.17602/M2/M4420	MorphoSource.org	doi:10.17602/M2/M4420	http://dx.doi.org/10.17602/M2/M4420	3D landmark data	MicroScribe G2X	Copes et al. 3D landmark data.xls	Dryad Digital Repository	doi:10.5061/dryad.dm57j	http://dx.doi.org/10.5061/dryad.dm57j	skull	adult
MCZ 35640 skull	Tomography scan	HMXST225 microCT scanner	X-Tek	0.055693	millimeter	UO	UO:0000016	0.055693	millimeter	UO	UO:0000016	0.055693	millimeter	UO	UO:0000016	80	kilovolt	UO	UO:0000248	110	ampere	UO	UO:0000011	8.8	watt	UO	UO:0000114	1000	MCZ 35640 skull	doi:10.17602/M2/M4417	MorphoSource.org	doi:10.17602/M2/M4417	http://dx.doi.org/10.17602/M2/M4417	3D landmark data	MicroScribe G2X	Copes et al. 3D landmark data.xls	Dryad Digital Repository	doi:10.5061/dryad.dm57j	http://dx.doi.org/10.5061/dryad.dm57j	skull	adult
MCZ 35663 skull	Tomography scan	HMXST225 microCT scanner	X-Tek	0.055693	millimeter	UO	UO:0000016	0.055693	millimeter	UO	UO:0000016	0.055693	millimeter	UO	UO:0000016	80	kilovolt	UO	UO:0000248	110	ampere	UO	UO:0000011	8.8	watt	UO	UO:0000114	1000	MCZ 35663 skull	doi:10.17602/M2/M4415	MorphoSource.org	doi:10.17602/M2/M4415	http://dx.doi.org/10.17602/M2/M4415	3D landmark data	MicroScribe G2X	Copes et al. 3D landmark data.xls	Dryad Digital Repository	doi:10.5061/dryad.dm57j	http://dx.doi.org/10.5061/dryad.dm57j	skull	adult
MCZ 35678 skull	Tomography scan	HMXST225 microCT scanner	X-Tek	0.058739	millimeter	UO	UO:0000016	0.058739	millimeter	UO	UO:0000016	0.058739	millimeter	UO	UO:0000016	85	kilovolt	UO	UO:0000248	120	ampere	UO	UO:0000011	10.2	watt	UO	UO:0000114	1050	MCZ 35678 skull	doi:10.17602/M2/M4413	MorphoSource.org	doi:10.17602/M2/M4413	http://dx.doi.org/10.17602/M2/M4413	3D landmark data	MicroScribe G2X	Copes et al. 3D landmark data.xls	Dryad Digital Repository	doi:10.5061/dryad.dm57j	http://dx.doi.org/10.5061/dryad.dm57j	skull	adult
MCZ 35682 skull	Tomography scan	HMXST225 microCT scanner	X-Tek	0.065843	millimeter	UO	UO:0000016	0.065843	millimeter	UO	UO:0000016	0.065843	millimeter	UO	UO:0000016	80	kilovolt	UO	UO:0000248	110	ampere	UO	UO:0000011	8.8	watt	UO	UO:0000114	1100	MCZ 35682 skull	doi:10.17602/M2/M4411	MorphoSource.org	doi:10.17602/M2/M4411	http://dx.doi.org/10.17602/M2/M4411	3D landmark data	MicroScribe G2X	Copes et al. 3D landmark data.xls	Dryad Digital Repository	doi:10.5061/dryad.dm57j	http://dx.doi.org/10.5061/dryad.dm57j	skull	adult
MCZ 35683 skull	Tomography scan	HMXST225 microCT scanner	X-Tek	0.055693	millimeter	UO	UO:0000016	0.055693	millimeter	UO	UO:0000016	0.055693	millimeter	UO	UO:0000016	80	kilovolt	UO	UO:0000248	110	ampere	UO	UO:0000011	8.8	watt	UO	UO:0000114	1000	MCZ 35683 skull	doi:10.17602/M2/M4409	MorphoSource.org	doi:10.17602/M2/M4409	http://dx.doi.org/10.17602/M2/M4409	3D landmark data	MicroScribe G2X	Copes et al. 3D landmark data.xls	Dryad Digital Repository	doi:10.5061/dryad.dm57j	http://dx.doi.org/10.5061/dryad.dm57j	skull	adult
MCZ 35696 skull	Tomography scan	HMXST225 microCT scanner	X-Tek	0.062643	millimeter	UO	UO:0000016	0.062643	millimeter	UO	UO:0000016	0.062643	millimeter	UO	UO:0000016	80	kilovolt	UO	UO:0000248	110	ampere	UO	UO:0000011	8.8	watt	UO	UO:0000114	1000	MCZ 35696 skull	doi:10.17602/M2/M4407	MorphoSource.org	doi:10.17602/M2/M4407	http://dx.doi.org/10.17602/M2/M4407	3D landmark data	MicroScribe G2X	Copes et al. 3D landmark data.xls	Dryad Digital Repository	doi:10.5061/dryad.dm57j	http://dx.doi.org/10.5061/dryad.dm57j	skull	adult
MCZ 35704 skull	Tomography scan	HMXST225 microCT scanner	X-Tek	0.079977	millimeter	UO	UO:0000016	0.079977	millimeter	UO	UO:0000016	0.079977	millimeter	UO	UO:0000016	80	kilovolt	UO	UO:0000248	125	ampere	UO	UO:0000011	10	watt	UO	UO:0000114	1100	MCZ 35704 skull	doi:10.17602/M2/M4552	MorphoSource.org	doi:10.17602/M2/M4552	http://dx.doi.org/10.17602/M2/M4552	3D landmark data	MicroScribe G2X	Copes et al. 3D landmark data.xls	Dryad Digital Repository	doi:10.5061/dryad.dm57j	http://dx.doi.org/10.5061/dryad.dm57j	skull	adult
MCZ 35718 skull	Tomography scan	HMXST225 microCT scanner	X-Tek	0.055693	millimeter	UO	UO:0000016	0.055693	millimeter	UO	UO:0000016	0.055693	millimeter	UO	UO:0000016	80	kilovolt	UO	UO:0000248	110	ampere	UO	UO:0000011	8.8	watt	UO	UO:0000114	1000	MCZ 35718 skull	doi:10.17602/M2/M4405	MorphoSource.org	doi:10.17602/M2/M4405	http://dx.doi.org/10.17602/M2/M4405	3D landmark data	MicroScribe G2X	Copes et al. 3D landmark data.xls	Dryad Digital Repository	doi:10.5061/dryad.dm57j	http://dx.doi.org/10.5061/dryad.dm57j	skull	adult
MCZ 37387 skull	Tomography scan	HMXST225 microCT scanner	X-Tek	0.055693	millimeter	UO	UO:0000016	0.055693	millimeter	UO	UO:0000016	0.055693	millimeter	UO	UO:0000016	80	kilovolt	UO	UO:0000248	110	ampere	UO	UO:0000011	8.8	watt	UO	UO:0000114	1000	MCZ 37387 skull	doi:10.17602/M2/M4403	MorphoSource.org	doi:10.17602/M2/M4403	http://dx.doi.org/10.17602/M2/M4403	3D landmark data	MicroScribe G2X	Copes et al. 3D landmark data.xls	Dryad Digital Repository	doi:10.5061/dryad.dm57j	http://dx.doi.org/10.5061/dryad.dm57j	skull	adult
MCZ 41411 femur	Tomography scan	HMXST225 microCT scanner	X-Tek	0.125785	millimeter	UO	UO:0000016	0.125785	millimeter	UO	UO:0000016	0.125785	millimeter	UO	UO:0000016	90	kilovolt	UO	UO:0000248	120	ampere	UO	UO:0000011	10.8	watt	UO	UO:0000114	800	MCZ 41411 femur	doi:10.17602/M2/M2960	MorphoSource.org	doi:10.17602/M2/M2960	http://dx.doi.org/10.17602/M2/M2960							femur	adult
MCZ 41412 femur	Tomography scan	HMXST225 microCT scanner	X-Tek	0.125785	millimeter	UO	UO:0000016	0.125785	millimeter	UO	UO:0000016	0.125785	millimeter	UO	UO:0000016	90	kilovolt	UO	UO:0000248	120	ampere	UO	UO:0000011	10.8	watt	UO	UO:0000114	800	MCZ 41412 femur	doi:10.17602/M2/M2962	MorphoSource.org	doi:10.17602/M2/M2962	http://dx.doi.org/10.17602/M2/M2962							femur	adult
MCZ 41414 femur	Tomography scan	HMXST225 microCT scanner	X-Tek	0.125785	millimeter	UO	UO:0000016	0.125785	millimeter	UO	UO:0000016	0.125785	millimeter	UO	UO:0000016	90	kilovolt	UO	UO:0000248	120	ampere	UO	UO:0000011	10.8	watt	UO	UO:0000114	800	MCZ 41414 femur	doi:10.17602/M2/M2964	MorphoSource.org	doi:10.17602/M2/M2964	http://dx.doi.org/10.17602/M2/M2964							femur	adult
MCZ 41416 femur	Tomography scan	HMXST225 microCT scanner	X-Tek	0.125785	millimeter	UO	UO:0000016	0.125785	millimeter	UO	UO:0000016	0.125785	millimeter	UO	UO:0000016	90	kilovolt	UO	UO:0000248	120	ampere	UO	UO:0000011	10.8	watt	UO	UO:0000114	800	MCZ 41416 femur	doi:10.17602/M2/M2966	MorphoSource.org	doi:10.17602/M2/M2966	http://dx.doi.org/10.17602/M2/M2966							femur	adult
MCZ 41418 femur	Tomography scan	HMXST225 microCT scanner	X-Tek	0.125785	millimeter	UO	UO:0000016	0.125785	millimeter	UO	UO:0000016	0.125785	millimeter	UO	UO:0000016	90	kilovolt	UO	UO:0000248	120	ampere	UO	UO:0000011	10.8	watt	UO	UO:0000114	800	MCZ 41418 femur	doi:10.17602/M2/M2968	MorphoSource.org	doi:10.17602/M2/M2968	http://dx.doi.org/10.17602/M2/M2968							femur	adult
MCZ 41421 femur	Tomography scan	HMXST225 microCT scanner	X-Tek	0.125785	millimeter	UO	UO:0000016	0.125785	millimeter	UO	UO:0000016	0.125785	millimeter	UO	UO:0000016	90	kilovolt	UO	UO:0000248	120	ampere	UO	UO:0000011	10.8	watt	UO	UO:0000114	800	MCZ 41421 femur	doi:10.17602/M2/M2970	MorphoSource.org	doi:10.17602/M2/M2970	http://dx.doi.org/10.17602/M2/M2970							femur	adult
MCZ 41424 femur	Tomography scan	HMXST225 microCT scanner	X-Tek	0.125785	millimeter	UO	UO:0000016	0.125785	millimeter	UO	UO:0000016	0.125785	millimeter	UO	UO:0000016	90	kilovolt	UO	UO:0000248	120	ampere	UO	UO:0000011	10.8	watt	UO	UO:0000114	800	MCZ 41424 femur	doi:10.17602/M2/M3008	MorphoSource.org	doi:10.17602/M2/M3008	http://dx.doi.org/10.17602/M2/M3008							femur	adult
MCZ 41436 femur	Tomography scan	HMXST225 microCT scanner	X-Tek	0.125785	millimeter	UO	UO:0000016	0.125785	millimeter	UO	UO:0000016	0.125785	millimeter	UO	UO:0000016	90	kilovolt	UO	UO:0000248	125	ampere	UO	UO:0000011	11.3	watt	UO	UO:0000114	800	MCZ 41436 femur	doi:10.17602/M2/M3010	MorphoSource.org	doi:10.17602/M2/M3010	http://dx.doi.org/10.17602/M2/M3010							femur	adult
MCZ 41440 femur	Tomography scan	HMXST225 microCT scanner	X-Tek	0.125785	millimeter	UO	UO:0000016	0.125785	millimeter	UO	UO:0000016	0.125785	millimeter	UO	UO:0000016	90	kilovolt	UO	UO:0000248	125	ampere	UO	UO:0000011	11.3	watt	UO	UO:0000114	800	MCZ 41440 femur	doi:10.17602/M2/M4401	MorphoSource.org	doi:10.17602/M2/M4401	http://dx.doi.org/10.17602/M2/M4401							femur	adult
MCZ 41449 femur	Tomography scan	HMXST225 microCT scanner	X-Tek	0.125785	millimeter	UO	UO:0000016	0.125785	millimeter	UO	UO:0000016	0.125785	millimeter	UO	UO:0000016	90	kilovolt	UO	UO:0000248	125	ampere	UO	UO:0000011	11.3	watt	UO	UO:0000114	800	MCZ 41449 femur	doi:10.17602/M2/M3009	MorphoSource.org	doi:10.17602/M2/M3009	http://dx.doi.org/10.17602/M2/M3009							femur	adult
MCZ 41454 femur	Tomography scan	HMXST225 microCT scanner	X-Tek	0.125785	millimeter	UO	UO:0000016	0.125785	millimeter	UO	UO:0000016	0.125785	millimeter	UO	UO:0000016	85	kilovolt	UO	UO:0000248	125	ampere	UO	UO:0000011	10	watt	UO	UO:0000114	800	MCZ 41454 femur	doi:10.17602/M2/M3013	MorphoSource.org	doi:10.17602/M2/M3013	http://dx.doi.org/10.17602/M2/M3013							femur	adult
MCZ 41455 femur	Tomography scan	HMXST225 microCT scanner	X-Tek	0.125785	millimeter	UO	UO:0000016	0.125785	millimeter	UO	UO:0000016	0.125785	millimeter	UO	UO:0000016	90	kilovolt	UO	UO:0000248	125	ampere	UO	UO:0000011	11.3	watt	UO	UO:0000114	800	MCZ 41455 femur	doi:10.17602/M2/M3015	MorphoSource.org	doi:10.17602/M2/M3015	http://dx.doi.org/10.17602/M2/M3015							femur	adult
MCZ 41457 femur	Tomography scan	HMXST225 microCT scanner	X-Tek	0.125785	millimeter	UO	UO:0000016	0.125785	millimeter	UO	UO:0000016	0.125785	millimeter	UO	UO:0000016	90	kilovolt	UO	UO:0000248	125	ampere	UO	UO:0000011	11.3	watt	UO	UO:0000114	800	MCZ 41457 femur	doi:10.17602/M2/M3016	MorphoSource.org	doi:10.17602/M2/M3016	http://dx.doi.org/10.17602/M2/M3016							femur	adult
MCZ 41458 femur	Tomography scan	HMXST225 microCT scanner	X-Tek	0.117471	millimeter	UO	UO:0000016	0.117471	millimeter	UO	UO:0000016	0.117471	millimeter	UO	UO:0000016	90	kilovolt	UO	UO:0000248	125	ampere	UO	UO:0000011	11.3	watt	UO	UO:0000114	800	MCZ 41458 femur	doi:10.17602/M2/M3018	MorphoSource.org	doi:10.17602/M2/M3018	http://dx.doi.org/10.17602/M2/M3018							femur	adult
MCZ 41460 femur	Tomography scan	HMXST225 microCT scanner	X-Tek	0.125785	millimeter	UO	UO:0000016	0.125785	millimeter	UO	UO:0000016	0.125785	millimeter	UO	UO:0000016	90	kilovolt	UO	UO:0000248	125	ampere	UO	UO:0000011	11.3	watt	UO	UO:0000114	800	MCZ 41460 femur	doi:10.17602/M2/M3020	MorphoSource.org	doi:10.17602/M2/M3020	http://dx.doi.org/10.17602/M2/M3020							femur	adult
MCZ 41463 femur	Tomography scan	HMXST225 microCT scanner	X-Tek	0.125785	millimeter	UO	UO:0000016	0.125785	millimeter	UO	UO:0000016	0.125785	millimeter	UO	UO:0000016	90	kilovolt	UO	UO:0000248	125	ampere	UO	UO:0000011	11.3	watt	UO	UO:0000114	800	MCZ 41463 femur	doi:10.17602/M2/M3022	MorphoSource.org	doi:10.17602/M2/M3022	http://dx.doi.org/10.17602/M2/M3022							femur	adult
MCZ 41469 femur	Tomography scan	HMXST225 microCT scanner	X-Tek	0.125785	millimeter	UO	UO:0000016	0.125785	millimeter	UO	UO:0000016	0.125785	millimeter	UO	UO:0000016	90	kilovolt	UO	UO:0000248	125	ampere	UO	UO:0000011	11.3	watt	UO	UO:0000114	800	MCZ 41469 femur	doi:10.17602/M2/M3024	MorphoSource.org	doi:10.17602/M2/M3024	http://dx.doi.org/10.17602/M2/M3024							femur	adult
MCZ 41493 femur	Tomography scan	HMXST225 microCT scanner	X-Tek	0.125785	millimeter	UO	UO:0000016	0.125785	millimeter	UO	UO:0000016	0.125785	millimeter	UO	UO:0000016	85	kilovolt	UO	UO:0000248	125	ampere	UO	UO:0000011	10	watt	UO	UO:0000114	800	MCZ 41493 femur	doi:10.17602/M2/M3026	MorphoSource.org	doi:10.17602/M2/M3026	http://dx.doi.org/10.17602/M2/M3026							femur	adult
MCZ 35705 femur	Tomography scan	HMXST225 microCT scanner	X-Tek	0.105095	millimeter	UO	UO:0000016	0.105095	millimeter	UO	UO:0000016	0.105095	millimeter	UO	UO:0000016	90	kilovolt	UO	UO:0000248	125	ampere	UO	UO:0000011	11.3	watt	UO	UO:0000114	800	MCZ 35705 femur	doi:10.17602/M2/M4551	MorphoSource.org	doi:10.17602/M2/M4551	http://dx.doi.org/10.17602/M2/M4551							femur	adult
MCZ 37666 femur	Tomography scan	HMXST225 microCT scanner	X-Tek	0.100178	millimeter	UO	UO:0000016	0.100178	millimeter	UO	UO:0000016	0.100178	millimeter	UO	UO:0000016	90	kilovolt	UO	UO:0000248	125	ampere	UO	UO:0000011	11.3	watt	UO	UO:0000114	800	MCZ 37666 femur	doi:10.17602/M2/M4549	MorphoSource.org	doi:10.17602/M2/M4549	http://dx.doi.org/10.17602/M2/M4549							femur	adult
MCZ 12729 femur	Tomography scan	HMXST225 microCT scanner	X-Tek	0.096931	millimeter	UO	UO:0000016	0.096931	millimeter	UO	UO:0000016	0.096931	millimeter	UO	UO:0000016	90	kilovolt	UO	UO:0000248	125	ampere	UO	UO:0000011	11.3	watt	UO	UO:0000114	800	MCZ 12729 femur	doi:10.17602/M2/M4438	MorphoSource.org	doi:10.17602/M2/M4438	http://dx.doi.org/10.17602/M2/M4438							femur
MCZ 35584 femur	Tomography scan	HMXST225 microCT scanner	X-Tek	0.096918	millimeter	UO	UO:0000016	0.096918	millimeter	UO	UO:0000016	0.096918	millimeter	UO	UO:0000016	90	kilovolt	UO	UO:0000248	125	ampere	UO	UO:0000011	11.3	watt	UO	UO:0000114	800	MCZ 35584 femur	doi:10.17602/M2/M4437	MorphoSource.org	doi:10.17602/M2/M4437	http://dx.doi.org/10.17602/M2/M4437							femur	adult
MCZ 35597 femur	Tomography scan	HMXST225 microCT scanner	X-Tek	0.09193	millimeter	UO	UO:0000016	0.09193	millimeter	UO	UO:0000016	0.09193	millimeter	UO	UO:0000016	90	kilovolt	UO	UO:0000248	125	ampere	UO	UO:0000011	11.3	watt	UO	UO:0000114	800	MCZ 35597 femur	doi:10.17602/M2/M4434	MorphoSource.org	doi:10.17602/M2/M4434	http://dx.doi.org/10.17602/M2/M4434							femur	adult
MCZ 35603 femur	Tomography scan	HMXST225 microCT scanner	X-Tek	0.091226	millimeter	UO	UO:0000016	0.091226	millimeter	UO	UO:0000016	0.091226	millimeter	UO	UO:0000016	90	kilovolt	UO	UO:0000248	125	ampere	UO	UO:0000011	11.3	watt	UO	UO:0000114	800	MCZ 35603 femur	doi:10.17602/M2/M4432	MorphoSource.org	doi:10.17602/M2/M4432	http://dx.doi.org/10.17602/M2/M4432							femur	adult
MCZ 35604 femur	Tomography scan	HMXST225 microCT scanner	X-Tek	0.092316	millimeter	UO	UO:0000016	0.092316	millimeter	UO	UO:0000016	0.092316	millimeter	UO	UO:0000016	90	kilovolt	UO	UO:0000248	125	ampere	UO	UO:0000011	11.3	watt	UO	UO:0000114	800	MCZ 35604 femur	doi:10.17602/M2/M4430	MorphoSource.org	doi:10.17602/M2/M4430	http://dx.doi.org/10.17602/M2/M4430							femur	adult
MCZ 35605 femur	Tomography scan	HMXST225 microCT scanner	X-Tek	0.096791	millimeter	UO	UO:0000016	0.096791	millimeter	UO	UO:0000016	0.096791	millimeter	UO	UO:0000016	90	kilovolt	UO	UO:0000248	125	ampere	UO	UO:0000011	11.3	watt	UO	UO:0000114	800	MCZ 35605 femur	doi:10.17602/M2/M4428	MorphoSource.org	doi:10.17602/M2/M4428	http://dx.doi.org/10.17602/M2/M4428							femur	adult
MCZ 35610 femur	Tomography scan	HMXST225 microCT scanner	X-Tek	0.089344	millimeter	UO	UO:0000016	0.089344	millimeter	UO	UO:0000016	0.089344	millimeter	UO	UO:0000016	90	kilovolt	UO	UO:0000248	125	ampere	UO	UO:0000011	11.3	watt	UO	UO:0000114	800	MCZ 35610 femur	doi:10.17602/M2/M4425	MorphoSource.org	doi:10.17602/M2/M4425	http://dx.doi.org/10.17602/M2/M4425							femur	adult
MCZ 35618 femur	Tomography scan	HMXST225 microCT scanner	X-Tek	0.089344	millimeter	UO	UO:0000016	0.089344	millimeter	UO	UO:0000016	0.089344	millimeter	UO	UO:0000016	90	kilovolt	UO	UO:0000248	125	ampere	UO	UO:0000011	11.3	watt	UO	UO:0000114	800	MCZ 35618 femur	doi:10.17602/M2/M4423	MorphoSource.org	doi:10.17602/M2/M4423	http://dx.doi.org/10.17602/M2/M4423							femur	adult
MCZ 35636 femur	Tomography scan	HMXST225 microCT scanner	X-Tek	0.089587	millimeter	UO	UO:0000016	0.089587	millimeter	UO	UO:0000016	0.089587	millimeter	UO	UO:0000016	90	kilovolt	UO	UO:0000248	125	ampere	UO	UO:0000011	11.3	watt	UO	UO:0000114	800	MCZ 35636 femur	doi:10.17602/M2/M4421	MorphoSource.org	doi:10.17602/M2/M4421	http://dx.doi.org/10.17602/M2/M4421							femur	adult
MCZ 35640 femur	Tomography scan	HMXST225 microCT scanner	X-Tek	0.09226	millimeter	UO	UO:0000016	0.09226	millimeter	UO	UO:0000016	0.09226	millimeter	UO	UO:0000016	90	kilovolt	UO	UO:0000248	125	ampere	UO	UO:0000011	11.3	watt	UO	UO:0000114	800	MCZ 35640 femur	doi:10.17602/M2/M4418	MorphoSource.org	doi:10.17602/M2/M4418	http://dx.doi.org/10.17602/M2/M4418							femur	adult
MCZ 35663 femur	Tomography scan	HMXST225 microCT scanner	X-Tek	0.08752	millimeter	UO	UO:0000016	0.08752	millimeter	UO	UO:0000016	0.08752	millimeter	UO	UO:0000016	90	kilovolt	UO	UO:0000248	125	ampere	UO	UO:0000011	11.3	watt	UO	UO:0000114	800	MCZ 35663 femur	doi:10.17602/M2/M4416	MorphoSource.org	doi:10.17602/M2/M4416	http://dx.doi.org/10.17602/M2/M4416							femur	adult
MCZ 35678 femur	Tomography scan	HMXST225 microCT scanner	X-Tek	0.092769	millimeter	UO	UO:0000016	0.092769	millimeter	UO	UO:0000016	0.092769	millimeter	UO	UO:0000016	90	kilovolt	UO	UO:0000248	125	ampere	UO	UO:0000011	11.3	watt	UO	UO:0000114	800	MCZ 35678 femur	doi:10.17602/M2/M4414	MorphoSource.org	doi:10.17602/M2/M4414	http://dx.doi.org/10.17602/M2/M4414							femur	adult
MCZ 35682 femur	Tomography scan	HMXST225 microCT scanner	X-Tek	0.093436	millimeter	UO	UO:0000016	0.093436	millimeter	UO	UO:0000016	0.093436	millimeter	UO	UO:0000016	90	kilovolt	UO	UO:0000248	125	ampere	UO	UO:0000011	11.3	watt	UO	UO:0000114	800	MCZ 35682 femur	doi:10.17602/M2/M4412	MorphoSource.org	doi:10.17602/M2/M4412	http://dx.doi.org/10.17602/M2/M4412							femur	adult
MCZ 35683 femur	Tomography scan	HMXST225 microCT scanner	X-Tek	0.096922	millimeter	UO	UO:0000016	0.096922	millimeter	UO	UO:0000016	0.096922	millimeter	UO	UO:0000016	90	kilovolt	UO	UO:0000248	125	ampere	UO	UO:0000011	11.3	watt	UO	UO:0000114	800	MCZ 35683 femur	doi:10.17602/M2/M4410	MorphoSource.org	doi:10.17602/M2/M4410	http://dx.doi.org/10.17602/M2/M4410							femur	adult
MCZ 35696 femur	Tomography scan	HMXST225 microCT scanner	X-Tek	0.095287	millimeter	UO	UO:0000016	0.095287	millimeter	UO	UO:0000016	0.095287	millimeter	UO	UO:0000016	90	kilovolt	UO	UO:0000248	125	ampere	UO	UO:0000011	11.3	watt	UO	UO:0000114	800	MCZ 35696 femur	doi:10.17602/M2/M4408	MorphoSource.org	doi:10.17602/M2/M4408	http://dx.doi.org/10.17602/M2/M4408							femur	adult
MCZ 35704 femur	Tomography scan	HMXST225 microCT scanner	X-Tek	0.105008	millimeter	UO	UO:0000016	0.105008	millimeter	UO	UO:0000016	0.105008	millimeter	UO	UO:0000016	90				125				11.3				800	MCZ 35704 femur	doi:10.17602/M2/M4553		doi:10.17602/M2/M4553	http://dx.doi.org/10.17602/M2/M4553							femur	adult
MCZ 35718 femur	Tomography scan	HMXST225 microCT scanner	X-Tek	0.090914	millimeter	UO	UO:0000016	0.090914	millimeter	UO	UO:0000016	0.090914	millimeter	UO	UO:0000016	90				125				11.3				800	MCZ 35718 femur	doi:10.17602/M2/M4406		doi:10.17602/M2/M4406	http://dx.doi.org/10.17602/M2/M4406							femur	adult
MCZ 37387 femur	Tomography scan	HMXST225 microCT scanner	X-Tek	0.096922	millimeter	UO	UO:0000016	0.096922	millimeter	UO	UO:0000016	0.096922	millimeter	UO	UO:0000016	90				125				11.3				800	MCZ 37387 femur	doi:10.17602/M2/M4404		doi:10.17602/M2/M4404	http://dx.doi.org/10.17602/M2/M4404							femur	adult
